# Supplementary material for: Infection cushions of Fusarium graminearum are fungal arsenals for wheat infection
Source: Mol Plant Pathol. 2020 Jun 23;21(8):1070–87. doi: 10.1111/mpp.12960 (PMC7368127; doi:10.1111/mpp.12960)
Supplement: Supplementary file 24 [file MPP-21-1070-s024.xlsx]

## Sheet: Legend
Data Set S1_Transcriptome data
	TF	Transcription Factor
	TP	Transporter
	HM	Histone Modification
	PK	Protein kinase / phosphatase
	DH	Dehydrogenase
	CAZyme	Carbohydrate-Active enZYmes family
	Family	Carbohydrate-Active enZYmes family
	Family description	Family description according to Carbohydrate-Active enZYmes Database
	SP	Predicted Secretion (CS,CT,NS,NT) secretion: C=classic (Targetp RC=1-3 with signal sequence), N=non-classic (secretomep nn_score >0.65 and wolfpsort = extr), transmenbrane domain: S=no T=1
	PE	Putative Effector proteins
	ROS	Proteins related to Reactive Oxygen Species
	SMC	Secondary Metabolite Cluster
	TMR	Transmembrane Receptors
	TND	Transcripts Not Detected
	n.d.	no data
	FPKM	Fragments Per Kilobase of exon per Million fragments mapped (FPKM): given to be the expression of gene A , C to be number of fragments that are uniquely aligned to gene A , N to be total number of fragments that are uniquely aligned to all genes, and L to be number of bases on gene A. The FPKM method is able to eliminate the influence of different gene length and sequencing discrepancy on the cal…
	Infection reg.	Infection regulation: non-regulated (non), Infection down-regulated (Inf-Down), Infection up-regulated (Inf-UP)
	REG	gene regulation: non-regultaed (non), down-regulated (down), up-regulated (up)
	MY	dataset of axenic culture
	RH	dataset of runner hyphae
	IC	dataset of infection structures
	FGDB	FungiDB: an integrated functional genomics database for fungi- http://fungidb.org/fungidb/	2012 Nucleic Acids Res. Jan 4;40(D1):D675-D681. doi: 10.1093/nar/gkr918
	MIPS	database of fungal genomics by the Munich Information Center for Protein Sequences (MIPS)- http://pedant.helmholtz-muenchen.de/pedant3htmlview/pedant3view?Method=analysis&Db=p3_p13839_Fus_grami_v32
	IPRO	database for functional analysis of proteins: https://www.ebi.ac.uk/interpro/	Robert D. Finn, Teresa K. Attwood, Patricia C. Babbitt, Alex Bateman, Peer Bork, Alan J. Bridge, Hsin-Yu Chang, Zsuzsanna Dosztányi, Sara El-Gebali, Matthew Fraser, Julian Gough, David Haft, Gemma L. Holliday, Hongzhan Huang, Xiaosong Huang, Ivica Letunic, Rodrigo Lopez, Shennan Lu, Aron Marchler-Bauer, Huaiyu Mi, Jaina Mistry, Darren A. Natale, Marco Necci, Gift Nuka, Christine A. Orengo, Youngm…
	CAZy	Carbohydrate-Active enZYmes Database: http://www.cazy.org/	Lombard V, Golaconda Ramulu H, Drula E, Coutinho PM, Henrissat B (2014) The Carbohydrate-active enzymes database (CAZy) in 2013. Nucleic Acids Res 42:D490–D495.

## Sheet: General
General	Description		FPKM			RH vs. MY				IC vs. MY				RH vs. IC				Infection	Categories of function
Locus	MIPS	IPRO	MY	RH	IC	Log2 foldchange	p-value	q-value	REG	Log2 foldchange	p-value	q-value	REG	Log2 foldchange	p-value	q-value	REG	reg.	TF	TP	HM	PK	DH	CAZyme	PE	ROS	SP	TMR	SMC
FGSG_00001	hypothetical protein	n.d.	0	0.344386	0	0.426947	1	1	non	0	1	1	non	0.426947	1	1	non	non							PE		NS
FGSG_00002	conserved hypothetical protein	IPR002557 Chitin binding domain;IPR002919 Protease inhibitor I8, cysteine-rich trypsin inhibitor-like;IPR009030 Growth factor, receptor	233.557	35.6208	10.4643	-2.6792	5e-05	0.000429738	down	-4.35472	5e-05	0.000429738	down	1.67552	0.04455	0.123286	non	Inf-Down									CS
FGSG_00003	conserved hypothetical protein	n.d.	0.518809	2.77307	0.0423059	1.3128	0.00785	0.0328981	non	-0.543162	1	1	non	1.85596	0.1832	0.337642	non	non
FGSG_00004	conserved hypothetical protein	n.d.	18.9809	0.67487	0.578349	-3.5765	0.0395	0.112701	down	-3.66213	0.05145	0.137273	down	0.0856329	1	1	non	Inf-Down
FGSG_00005	related to tenascin X precursor	IPR009030 Growth factor, receptor	13.2247	0.149649	0.179707	-3.62913	0.0479	0.13012	down	-3.5919	0.0068	0.0294032	down	-0.0372351	1	1	non	Inf-Down									CS
FGSG_00006	related to gEgh 16 protein	IPR021476 Protein of unknown function DUF3129	0.0926213	18.3609	33.8401	4.14728	0.2317	0.39427	up	4.99488	0.2317	0.39427	up	-0.847603	0.34965	0.516763	non	Inf-UP									CS
FGSG_00009	hypothetical protein	n.d.	1.54336	0	0	-1.34674	0.00035	0.00246023	non	-1.34674	0.00035	0.00246023	non	0	1	1	non	non							PE		CS		C01
FGSG_00010	conserved hypothetical protein	n.d.	0	0	0.503074	0	1	1	non	0.587916	1	1	non	-0.587916	1	1	non	non											C01
FGSG_00011	conserved hypothetical protein	IPR001138 Zn(2)-C6 fungal-type DNA-binding domain;IPR002198 Short-chain dehydrogenase/reductase SDR;IPR016040 NAD(P)-binding domain	3.05921	3.14756	2.45934	0.0310639	0.95155	0.972174	non	-0.230702	0.68275	0.799518	non	0.261766	0.64035	0.768327	non	non	TF				DH						C01
FGSG_00012	related to benzoate 4-monooxygenase cytochrome P450	IPR001128 Cytochrome P450;IPR002401 Cytochrome P450, E-class, group I;IPR017972 Cytochrome P450, conserved site	0.370096	0	0.866433	-0.454277	1	1	non	0.446007	1	1	non	-0.900284	1	1	non	non								ROS	CT		C01
FGSG_00013	related to quinate transport protein	IPR003663 Sugar/inositol transporter;IPR005828 General substrate transporter;IPR005829 Sugar transporter, conserved site;IPR016196 Major facilitator superfamily domain, general substrate transporter;IPR020846 Major facilitator superfamily domain	0.178661	0	0.107264	-0.237149	1	1	non	-0.0901496	1	1	non	-0.146999	1	1	non	non		TP									C01
FGSG_00014	conserved hypothetical protein	IPR001173 Glycosyl transferase, family 2	0	0	0	0	1	1	non	0	1	1	non	0	1	1	non	non						CAZyme					C01
FGSG_00015	related to hexose transporter protein	IPR003663 Sugar/inositol transporter;IPR005828 General substrate transporter;IPR016196 Major facilitator superfamily domain, general substrate transporter;IPR020846 Major facilitator superfamily domain	14.0176	7.51814	1.10234	-0.818044	0.273	0.436632	non	-2.83659	0.0121	0.0459552	down	2.01854	0.0477	0.129714	up	Inf-Down		TP									C01
FGSG_00016	conserved hypothetical protein	n.d.	0.0984563	0	0	-0.135477	1	1	non	-0.135477	1	1	non	0	1	1	non	non
FGSG_00017	related to CPS1 - Gly-X carboxypeptidase YSCS precursor	IPR002933 Peptidase M20;IPR011650 Peptidase M20, dimerisation;IPR017141 Peptidase M20, carboxypeptidase S	14.679	0	0.113387	-3.97076	5e-05	0.000429738	down	-3.81581	0.08805	0.202698	down	-0.154955	1	1	non	Inf-Down
FGSG_00018	conserved hypothetical protein	IPR005804 Fatty acid desaturase, type 1	87.3497	27.771	42.7007	-1.61861	0.01765	0.061318	non	-1.01557	0.13005	0.266486	non	-0.603041	0.3637	0.530728	non	non								ROS
FGSG_00019	conserved hypothetical protein	IPR001806 Small GTPase superfamily;IPR003579 Small GTPase superfamily, Rab type;IPR020849 Small GTPase superfamily, Ras type	3.41435	4.95887	1.93144	0.432838	0.47365	0.633003	non	-0.590591	0.33205	0.498945	non	1.02343	0.1737	0.325614	non	non									CS
FGSG_00021	conserved hypothetical protein	n.d.	44.3506	89.9689	9.1768	1.00425	0.08535	0.198237	non	-2.15584	0.0006	0.00392976	down	3.16009	5e-05	0.000429738	up	Inf-Down
FGSG_00023	probable spherulin 1A precursor	IPR001929 Germin;IPR006045 Cupin 1;IPR011051 Cupin, RmlC-type;IPR014710 RmlC-like jelly roll fold	0.890853	6.22234	6.35661	1.93343	0.2485	0.412108	non	1.96	0.24385	0.407293	non	-0.0265748	0.9732	0.984452	non	non									CS
FGSG_00024	conserved hypothetical protein	IPR001466 Beta-lactamase-related;IPR012338 Beta-lactamase/transpeptidase-like	18.7054	36.3563	33.1316	0.922761	0.19985	0.357803	non	0.792517	0.2669	0.430289	non	0.130244	0.8459	0.908997	non	non
FGSG_00025	conserved hypothetical protein	n.d.	2.69513	1.7481	0.669312	-0.427191	0.5096	0.663826	non	-1.14637	0.04955	0.133452	non	0.719181	0.1923	0.348715	non	non
FGSG_00026	related to monocarboxylate transporter 2	IPR011701 Major facilitator superfamily;IPR016196 Major facilitator superfamily domain, general substrate transporter	0.822997	0.747007	0.166732	-0.0614268	1	1	non	-0.643839	1	1	non	0.582412	1	1	non	non		TP
FGSG_00027	conserved hypothetical protein	n.d.	0.231423	0	0	-0.300326	1	1	non	-0.300326	1	1	non	0	1	1	non	non									CT
FGSG_00028	probable metalloprotease MEP1	IPR008754 Peptidase M43, pregnancy-associated plasma-A;IPR024079 Metallopeptidase, catalytic domain	0	56.5469	24.2665	5.84667	5e-05	0.000429738	up	4.65915	5e-05	0.000429738	up	1.18751	0.09965	0.221217	non	Inf-UP									CS
FGSG_00029	conserved hypothetical protein	IPR018392 Peptidoglycan-binding lysin domain	0.439914	0.446383	0.504818	0.00646698	1	1	non	0.0636064	1	1	non	-0.0571394	1	1	non	non						CAZyme	PE		CS
FGSG_00030	hypothetical protein	n.d.	0.848844	3.50858	3.91636	1.28605	0.2966	0.461689	non	1.41097	0.28425	0.448539	non	-0.124917	0.8736	0.926005	non	non
FGSG_00032	related to non-heme chloroperoxidase	IPR000639 Epoxide hydrolase-like	1.92186	2.75788	12.5494	0.363032	0.60885	0.744169	non	2.21327	0.0241	0.077657	up	-1.85024	0.01825	0.0628628	non	Inf-UP								ROS
FGSG_00033	conserved hypothetical protein	n.d.	3.01404	14.5499	87.9752	1.95378	0.01505	0.0543043	non	4.47028	5e-05	0.000429738	up	-2.5165	0.00305	0.0154934	down	Inf-UP							PE		CS
FGSG_00034	related to alpha-glucoside transport protein	IPR003663 Sugar/inositol transporter;IPR005828 General substrate transporter;IPR016196 Major facilitator superfamily domain, general substrate transporter;IPR020846 Major facilitator superfamily domain	0	0	0.040925	0	1	1	non	0.0578661	1	1	non	-0.0578661	1	1	non	non		TP
FGSG_00036	probable fatty acid synthase, alpha subunit	IPR000794 Beta-ketoacyl synthase;IPR001227 Acyl transferase domain;IPR002198 Short-chain dehydrogenase/reductase SDR;IPR014030 Beta-ketoacyl synthase, N-terminal;IPR014031 Beta-ketoacyl synthase, C-terminal;IPR016035 Acyl transferase/acyl hydrolase/lysophospholipase;IPR016038 Thiolase-like, subgroup;IPR016039 Thiolase-like;IPR016040 NAD(P)-binding domain;IPR018201 Beta-ketoacyl synthase, active s…	0.83621	0.00942298	0.00408958	-0.8632	1	1	non	-0.870843	1	1	non	0.00764285	1	1	non	non					DH			ROS			C02
FGSG_00038	hypothetical protein	n.d.	1.21988	0	1.00913	-1.15048	1	1	non	-0.143911	1	1	non	-1.00657	1	1	non	non											C02
FGSG_00039	conserved hypothetical protein	n.d.	1.64652	7.46558	8.7188	1.67751	0.07225	0.175897	non	1.87668	0.05335	0.140939	non	-0.199169	0.77555	0.863701	non	non											C02
FGSG_00040	conserved hypothetical protein	IPR001214 SET domain;IPR011990 Tetratricopeptide-like helical;IPR013026 Tetratricopeptide repeat-containing;IPR019734 Tetratricopeptide repeat	4.7557	0.233248	2.48168	-2.22253	0.0204	0.0684302	down	-0.725208	0.1923	0.348715	non	-1.49732	0.04825	0.130835	non	Inf-Down			HM								C02
FGSG_00043	conserved hypothetical protein	IPR000103 Pyridine nucleotide-disulphide oxidoreductase, class-II;IPR013027 FAD-dependent pyridine nucleotide-disulphide oxidoreductase;IPR016040 NAD(P)-binding domain;IPR023753 Pyridine nucleotide-disulphide oxidoreductase, FAD/NAD(P)-binding domain	0	0.0967969	0.0788196	0.133296	1	1	non	0.109454	1	1	non	0.0238428	1	1	non	non											C02
FGSG_00044	conserved hypothetical protein	n.d.	0	0.161732	0.134079	0.216277	1	1	non	0.181521	1	1	non	0.0347561	1	1	non	non											C02
FGSG_00045	conserved hypothetical protein	IPR000073 Alpha/beta hydrolase fold-1	66.7514	18.3285	21.5664	-1.80952	0.00235	0.0124964	non	-1.58607	0.01175	0.0449417	non	-0.223447	0.73475	0.835877	non	non											C02
FGSG_00046	related to multidrug resistance protein	IPR001140 ABC transporter, transmembrane domain;IPR003439 ABC transporter-like;IPR003593 ATPase, AAA+ type, core;IPR011527 ABC transporter, transmembrane domain, type 1;IPR017871 ABC transporter, conserved site;IPR017940 ABC transporter, integral membrane type 1	0	0	0.0814221	0	1	1	non	0.11293	1	1	non	-0.11293	1	1	non	non		TP						ROS			C02
FGSG_00047	conserved hypothetical protein	IPR001031 Thioesterase	0	0.0185392	0	0.0265015	1	1	non	0	1	1	non	0.0265015	1	1	non	non											C02
FGSG_00048	related to flavonol synthase-like protein	IPR005123 Oxoglutarate/iron-dependent oxygenase	0	0.12483	0.0889405	0.169707	1	1	non	0.122925	1	1	non	0.0467819	1	1	non	non								ROS			C02
FGSG_00049	related to branched-chain amino acid aminotransferase	IPR001544 Aminotransferase, class IV;IPR005786 Branched-chain amino acid aminotransferase II	0	0.0196575	0.0988627	0.0280846	1	1	non	0.136011	1	1	non	-0.107927	1	1	non	non											C02
FGSG_00050	conserved hypothetical protein	IPR013094 Alpha/beta hydrolase fold-3	5.62648	5.53936	1.43285	-0.0190933	0.97515	0.985523	non	-1.4456	0.08775	0.202202	non	1.4265	0.11755	0.248514	non	non
FGSG_00051	related to aliphatic nitrilase	IPR000132 Nitrilase/cyanide hydratase, conserved site;IPR003010 Nitrilase/cyanide hydratase and apolipoprotein N-acyltransferase	3.39561	7.50553	26.1469	0.952338	0.19135	0.347537	non	2.62665	0.0028	0.0144375	up	-1.67431	0.042	0.11801	non	Inf-UP
FGSG_00052	related to Zn(II)Cys6 transcriptional activator	IPR001138 Zn(2)-C6 fungal-type DNA-binding domain;IPR007219 Transcription factor, fungi	0.203545	0.299457	0.164779	0.110619	1	1	non	-0.0472338	1	1	non	0.157853	1	1	non	non	TF
FGSG_00053	probable AAD14 - strong similarity to aryl-alcohol reductase	IPR001395 Aldo/keto reductase;IPR023210 NADP-dependent oxidoreductase domain	1.90776	1.9948	2.52784	0.0425515	0.95905	0.976462	non	0.278877	0.68665	0.802331	non	-0.236325	0.7726	0.861753	non	non								ROS
FGSG_00054	conserved hypothetical protein	IPR002198 Short-chain dehydrogenase/reductase SDR;IPR002347 Glucose/ribitol dehydrogenase;IPR016040 NAD(P)-binding domain	5.679	0.486177	2.77512	-2.16803	0.01165	0.04465	down	-0.82311	0.27895	0.442961	non	-1.34492	0.02	0.0674147	non	Inf-Down					DH				NS
FGSG_00055	conserved hypothetical protein	IPR022099 Protein of unknown function DUF3638;IPR022105 Protein of unknown function DUF3645	2.01372	0.101024	0.0472146	-1.4527	0.00425	0.0202649	non	-1.52499	0.01135	0.043779	non	0.0722888	1	1	non	non
FGSG_00056	conserved hypothetical protein	n.d.	0	0	0	0	1	1	non	0	1	1	non	0	1	1	non	non							PE		CS
FGSG_00058	related to nicotinamide mononucleotide permease	IPR011701 Major facilitator superfamily;IPR016196 Major facilitator superfamily domain, general substrate transporter;IPR020846 Major facilitator superfamily domain	24.7668	17.9385	3.74651	-0.444191	0.5395	0.688753	non	-2.44057	0.00085	0.00530621	down	1.99638	0.0134	0.0496754	non	Inf-Down		TP
FGSG_00059	conserved hypothetical protein	n.d.	4119.26	584.019	446.576	-2.81618	5e-05	0.000429738	down	-3.20253	5e-05	0.000429738	down	0.386351	0.5313	0.681996	non	Inf-Down
FGSG_00060	related to KP4 killer toxin	IPR011329 Killer toxin, Kp4/SMK-like, core;IPR015131 Killer toxin, Kp4	0.273748	0	0.0934787	-0.34908	1	1	non	-0.220155	1	1	non	-0.128925	1	1	non	non									CS
FGSG_00061	related to KP4 killer toxin	IPR011329 Killer toxin, Kp4/SMK-like, core;IPR015131 Killer toxin, Kp4	0	0	0	0	1	1	non	0	1	1	non	0	1	1	non	non									CS
FGSG_00062	related to KP4 killer toxin	IPR011329 Killer toxin, Kp4/SMK-like, core;IPR015131 Killer toxin, Kp4	8.60697	0.563005	0.615516	-2.61976	0.16515	0.314692	down	-2.57209	0.147	0.29031	down	-0.0476726	1	1	non	Inf-Down									CS
FGSG_00063	conserved hypothetical protein	IPR021840 Protein of unknown function DUF3433	0	0	0	0	1	1	non	0	1	1	non	0	1	1	non	non
FGSG_00064	conserved hypothetical protein	n.d.	7.10152	6.37041	9.13023	-0.136448	0.8271	0.897106	non	0.322402	0.5916	0.730679	non	-0.45885	0.43835	0.601438	non	non
FGSG_00065	probable NADPH2 dehydrogenase chain OYE2	IPR001155 NADH:flavin oxidoreductase/NADH oxidase, N-terminal;IPR013785 Aldolase-type TIM barrel	0	0	0.0628276	0	1	1	non	0.0879076	1	1	non	-0.0879076	1	1	non	non								ROS
FGSG_00066	conserved hypothetical protein	IPR000534 Semialdehyde dehydrogenase, NAD-binding;IPR016040 NAD(P)-binding domain	29.7765	17.0767	12.6436	-0.767698	0.23885	0.402106	non	-1.1736	0.0954	0.214525	non	0.405907	0.56775	0.711727	non	non
FGSG_00067	related to hexose transporter protein	IPR003663 Sugar/inositol transporter;IPR005828 General substrate transporter;IPR005829 Sugar transporter, conserved site;IPR016196 Major facilitator superfamily domain, general substrate transporter;IPR020846 Major facilitator superfamily domain	4.4592	67.3432	25.0032	3.64604	5e-05	0.000429738	up	2.25193	0.0008	0.00503592	up	1.39411	0.0323	0.0969041	non	Inf-UP		TP									C03
FGSG_00068	probable alpha-galactosidase C precursor	IPR000111 Glycoside hydrolase, clan GH-D;IPR002252 Glycoside hydrolase, family 36;IPR013785 Aldolase-type TIM barrel;IPR017853 Glycoside hydrolase, superfamily	62.9587	9.6649	8.37613	-2.58427	5e-05	0.000429738	down	-2.77008	0.0001	0.000811542	down	0.185806	0.77055	0.860382	non	Inf-Down						CAZyme					C03
FGSG_00069	related to transcription activator amyR	IPR001138 Zn(2)-C6 fungal-type DNA-binding domain;IPR007219 Transcription factor, fungi	41.6856	33.995	14.8419	-0.286601	0.6301	0.760592	non	-1.43	0.01305	0.048687	non	1.1434	0.0822	0.192953	non	non	TF										C03
FGSG_00070	probable alpha-glucoside transport protein	IPR003663 Sugar/inositol transporter;IPR005828 General substrate transporter;IPR005829 Sugar transporter, conserved site;IPR016196 Major facilitator superfamily domain, general substrate transporter;IPR020846 Major facilitator superfamily domain	51.8744	18.3245	11.5449	-1.45214	0.01355	0.0500928	non	-2.07547	0.00395	0.0191252	down	0.62333	0.3775	0.544163	non	Inf-Down		TP									C03
FGSG_00071	cytochrome P450 monooxygenase	IPR001128 Cytochrome P450;IPR002403 Cytochrome P450, E-class, group IV;IPR017972 Cytochrome P450, conserved site	1.14871	23.0384	224.533	3.4838	0.0071	0.0304135	up	6.71372	0.00235	0.0124964	up	-3.22993	0.00225	0.0120576	down	Inf-UP								ROS	CS		C03
FGSG_00072	conserved hypothetical protein	n.d.	108.655	52.4207	9.64035	-1.0375	0.1187	0.250212	non	-3.36535	5e-05	0.000429738	down	2.32785	0.00385	0.0187311	up	Inf-Down							PE		NS
FGSG_00073	conserved hypothetical protein	IPR002198 Short-chain dehydrogenase/reductase SDR;IPR002347 Glucose/ribitol dehydrogenase;IPR016040 NAD(P)-binding domain	0	0	0	0	1	1	non	0	1	1	non	0	1	1	non	non					DH
FGSG_00074	related to flavin oxidoreductase	IPR001155 NADH:flavin oxidoreductase/NADH oxidase, N-terminal;IPR013785 Aldolase-type TIM barrel	0	0	0	0	1	1	non	0	1	1	non	0	1	1	non	non								ROS
FGSG_00075	related to phthalate 4,5-dioxygenase oxygenase reductase subunit	IPR000951 Phthalate dioxygenase reductase;IPR001041 Ferredoxin;IPR005302 Molybdenum cofactor sulfurase, C-terminal;IPR006058 2Fe-2S ferredoxin, iron-sulphur binding site;IPR011037 Pyruvate kinase-like, insert domain;IPR012675 Beta-grasp fold, ferredoxin-type;IPR015808 Molybdenum cofactor sulfurase, C-terminal-like;IPR017938 Riboflavin synthase-like beta-barrel	0.0362514	0	0	-0.0513741	1	1	non	-0.0513741	1	1	non	0	1	1	non	non								ROS
FGSG_00076	related to neutral amino acid permease	IPR013057 Amino acid transporter, transmembrane	2.43947	0.378481	1.37877	-1.31911	0.03735	0.108039	non	-0.53197	0.37055	0.537424	non	-0.787136	0.15035	0.294967	non	non		TP
FGSG_00077	related to lipase (lipP)	IPR013094 Alpha/beta hydrolase fold-3	0	0	0	0	1	1	non	0	1	1	non	0	1	1	non	non
FGSG_00078	related to aldo/keto reductase	IPR001395 Aldo/keto reductase;IPR023210 NADP-dependent oxidoreductase domain	0	0	0	0	1	1	non	0	1	1	non	0	1	1	non	non								ROS
FGSG_00079	conserved hypothetical protein	n.d.	0	0	0.0630995	0	1	1	non	0.0882766	1	1	non	-0.0882766	1	1	non	non
FGSG_00080	related to arylamine N-acetyltransferase	IPR001447 N-acetyltransferase	11.4411	4.11287	2.23945	-1.28291	0.10885	0.23544	non	-1.94129	0.01415	0.0517956	non	0.658384	0.4096	0.57479	non	non
FGSG_00082	related to triacylglycerol lipase V precursor	IPR002018 Carboxylesterase, type B;IPR019826 Carboxylesterase type B, active site	0.1659	0.134776	0.708833	-0.0390365	1	1	non	0.551567	1	1	non	-0.590604	1	1	non	non
FGSG_00083	related to allantoate permease	IPR011701 Major facilitator superfamily;IPR016196 Major facilitator superfamily domain, general substrate transporter	0	0	0.040925	0	1	1	non	0.0578661	1	1	non	-0.0578661	1	1	non	non		TP
FGSG_00084	conserved hypothetical protein	IPR000914 Bacterial extracellular solute-binding protein, family 5	0	0	0	0	1	1	non	0	1	1	non	0	1	1	non	non
FGSG_00085	related to transporter protein	IPR011701 Major facilitator superfamily;IPR016196 Major facilitator superfamily domain, general substrate transporter;IPR020846 Major facilitator superfamily domain	0	0	0	0	1	1	non	0	1	1	non	0	1	1	non	non		TP
FGSG_00087	related to hexose transporter protein	IPR005828 General substrate transporter;IPR005829 Sugar transporter, conserved site;IPR016196 Major facilitator superfamily domain, general substrate transporter;IPR020846 Major facilitator superfamily domain	0.0937824	1.19855	0.361839	1.00723	1	1	non	0.31623	1	1	non	0.690996	1	1	non	non		TP
FGSG_00089	related to dienelactone hydrolase	IPR002925 Dienelactone hydrolase	0	0	0	0	1	1	non	0	1	1	non	0	1	1	non	non
FGSG_00090	related to lambda-crystallin	IPR006108 3-hydroxyacyl-CoA dehydrogenase, C-terminal;IPR006176 3-hydroxyacyl-CoA dehydrogenase, NAD binding;IPR008927 6-phosphogluconate dehydrogenase, C-terminal-like;IPR013328 Dehydrogenase, multihelical;IPR016040 NAD(P)-binding domain	0	0	0	0	1	1	non	0	1	1	non	0	1	1	non	non								ROS
FGSG_00091	conserved hypothetical protein	IPR003673 CoA-transferase family III;IPR023606 CoA-transferase family III domain	0	0	0	0	1	1	non	0	1	1	non	0	1	1	non	non
FGSG_00092	related to salicylate 1-monooxygenase	IPR002938 Monooxygenase, FAD-binding;IPR003042 Aromatic-ring hydroxylase-like	1.66296	2.21099	0.742381	0.269987	0.65995	0.782929	non	-0.611971	0.2838	0.448052	non	0.881958	0.23315	0.395847	non	non								ROS
FGSG_00093	hypothetical protein	IPR011009 Protein kinase-like domain	0	0	0	0	1	1	non	0	1	1	non	0	1	1	non	non				PK
FGSG_00094	hypothetical protein	n.d.	0	0	0	0	1	1	non	0	1	1	non	0	1	1	non	non
FGSG_00096	related to beta-galactosidase	IPR004199 Glycoside hydrolase, family 2, domain 5;IPR006101 Glycoside hydrolase, family 2;IPR006102 Glycoside hydrolase, family 2, immunoglobulin-like beta-sandwich;IPR006103 Glycoside hydrolase, family 2, TIM barrel;IPR006104 Glycoside hydrolase, family 2, N-terminal;IPR008979 Galactose-binding domain-like;IPR011013 Glycoside hydrolase-type carbohydrate-binding;IPR013781 Glycoside hydrolase, sub…	0	3.26267	9.02854	2.09176	5e-05	0.000429738	up	3.32604	5e-05	0.000429738	up	-1.23428	0.11085	0.23847	non	Inf-UP						CAZyme
FGSG_00097	conserved hypothetical protein	n.d.	5.21429	4.31223	2.51982	-0.226272	0.71995	0.825842	non	-0.820088	0.21385	0.37433	non	0.593816	0.3129	0.47906	non	non
FGSG_00099	related to carbonic anhydrase precursor	IPR001148 Carbonic anhydrase, alpha-class, catalytic domain;IPR023561 Carbonic anhydrase, alpha-class	84.2071	4.99119	4.22334	-3.83006	0.0006	0.00392976	down	-4.02793	0.00015	0.00116684	down	0.19787	0.82105	0.893254	non	Inf-Down
FGSG_00100	related to 6-hydroxy-d-nicotine oxidase	IPR006094 FAD linked oxidase, N-terminal;IPR016166 FAD-binding, type 2;IPR016168 FAD-linked oxidase, FAD-binding, subdomain 2	8.86104	4.89956	5.43624	-0.741132	0.2886	0.453191	non	-0.615522	0.30375	0.469319	non	-0.125611	0.85785	0.916378	non	non								ROS	CS
FGSG_00101	related to integral membrane protein	n.d.	0.586259	0	0.314423	-0.665628	1	1	non	-0.271199	1	1	non	-0.39443	1	1	non	non
FGSG_00102	related to C6 zink-finger protein PRO1A	IPR001138 Zn(2)-C6 fungal-type DNA-binding domain	7.56782	2.04842	1.49137	-1.49087	0.0305	0.0927967	non	-1.78199	0.00705	0.0302443	non	0.291122	0.6433	0.770494	non	non	TF
FGSG_00103	related to glu/asp-tRNA amidotransferase subunit A	IPR000120 Amidase;IPR023631 Amidase signature domain	0.174777	0.290628	0.304444	0.135686	1	1	non	0.151048	1	1	non	-0.0153618	1	1	non	non
FGSG_00104	conserved hypothetical protein	IPR011990 Tetratricopeptide-like helical	0	0	0	0	1	1	non	0	1	1	non	0	1	1	non	non
FGSG_00105	hypothetical protein	n.d.	8.21725	0.761004	1.10973	-2.38794	0.0142	0.0519248	down	-2.12728	0.02045	0.0685535	down	-0.26066	1	1	non	Inf-Down
FGSG_00107	probable quinate transport protein	IPR003663 Sugar/inositol transporter;IPR005828 General substrate transporter;IPR005829 Sugar transporter, conserved site;IPR016196 Major facilitator superfamily domain, general substrate transporter;IPR020846 Major facilitator superfamily domain	3.923	7.32841	7.14076	0.758503	0.21495	0.375592	non	0.725626	0.2375	0.400607	non	0.0328776	0.95785	0.975784	non	non		TP
FGSG_00108	related to allantoate permease	IPR011701 Major facilitator superfamily;IPR016196 Major facilitator superfamily domain, general substrate transporter;IPR020846 Major facilitator superfamily domain	0	0	0.0293971	0	1	1	non	0.0417996	1	1	non	-0.0417996	1	1	non	non		TP
FGSG_00109	related to D-alanine aminotransferase	IPR001544 Aminotransferase, class IV	0.303849	0.964732	0.327462	0.591556	1	1	non	0.0258938	1	1	non	0.565662	1	1	non	non
FGSG_00111	conserved hypothetical protein	n.d.	0	0	0	0	1	1	non	0	1	1	non	0	1	1	non	non							PE		CS
FGSG_00112	conserved hypothetical protein	n.d.	0.360748	0	0	-0.4444	1	1	non	-0.4444	1	1	non	0	1	1	non	non							PE		CS
FGSG_00114	conserved hypothetical protein	n.d.	0	1.08495	1.40506	1.06001	1	1	non	1.26607	0.02015	0.0677899	non	-0.20606	0.79485	0.876426	non	non							PE		CS
FGSG_00116	related to HNM1 - Choline permease	IPR002293 Amino acid/polyamine transporter I;IPR004841 Amino acid permease domain	126.992	23.2964	9.9005	-2.39724	0.00015	0.00116684	down	-3.55359	5e-05	0.000429738	down	1.15635	0.09795	0.218583	non	Inf-Down		TP
FGSG_00117	conserved hypothetical protein	IPR000182 GCN5-related N-acetyltransferase (GNAT) domain;IPR016181 Acyl-CoA N-acyltransferase	210.842	11.1432	26.4855	-4.12477	5e-05	0.000429738	down	-2.94625	5e-05	0.000429738	down	-1.17852	0.13235	0.269754	non	Inf-Down			HM
FGSG_00118	related to neutral amino acid permease	IPR013057 Amino acid transporter, transmembrane	0.340831	0	0.0447256	-0.423127	1	1	non	-0.360003	1	1	non	-0.0631241	1	1	non	non		TP
FGSG_00119	hypothetical protein	n.d.	1.32866	1.95988	0.266408	0.346039	0.6041	0.740472	non	-0.878758	0.12765	0.263073	non	1.2248	0.07955	0.188432	non	non
FGSG_00120	conserved hypothetical protein	n.d.	3.42231	2.15332	0.107223	-0.487929	0.55065	0.697762	non	-1.99785	0.18565	0.340618	non	1.50993	0.22155	0.383056	non	non
FGSG_00122	conserved hypothetical protein	n.d.	53.3968	17.3942	6.53023	-1.56427	0.03	0.0916375	non	-2.85276	0.00025	0.00183247	down	1.28849	0.0746	0.179992	non	Inf-Down
FGSG_00124	conserved hypothetical protein	n.d.	0.0951954	0	0	-0.131188	1	1	non	-0.131188	1	1	non	0	1	1	non	non
FGSG_00126	related to capsule-associated protein	IPR006598 Lipopolysaccharide-modifying protein	22.9674	1.11651	3.18649	-3.50131	0.0001	0.000811542	down	-2.51726	0.0005	0.00335559	down	-0.984054	0.07905	0.187592	non	Inf-Down						CAZyme					C04
FGSG_00128	conserved hypothetical protein	n.d.	0.146048	0	0.0537516	-0.196667	1	1	non	-0.121133	1	1	non	-0.0755348	1	1	non	non
FGSG_00129	conserved hypothetical protein	IPR003609 Apple-like	26.91	29.9218	22.2924	0.147842	0.82075	0.893065	non	-0.260923	0.68185	0.798874	non	0.408765	0.56065	0.705989	non	non									CS
FGSG_00130	related to tol protein	IPR010730 Heterokaryon incompatibility	0	0.0517337	0	0.0727695	1	1	non	0	1	1	non	0.0727695	1	1	non	non
FGSG_00131	conserved hypothetical protein	IPR003014 PAN-1 domain;IPR003609 Apple-like	0	0	0.128686	0	1	1	non	0.174644	1	1	non	-0.174644	1	1	non	non									CS
FGSG_00132	probable dis1-suppressing protein kinase dsk1	IPR000719 Protein kinase, catalytic domain;IPR002290 Serine/threonine-protein kinase, catalytic domain;IPR008271 Serine/threonine-protein kinase, active site;IPR011009 Protein kinase-like domain;IPR017442 Serine/threonine-protein kinase-like domain	0.037128	0	0.0327869	-0.052594	1	1	non	-0.00605135	1	1	non	-0.0465426	1	1	non	non				PK
FGSG_00134	conserved hypothetical protein	IPR009413 Aegerolysin	0	0	0	0	1	1	non	0	1	1	non	0	1	1	non	non
FGSG_00135	conserved hypothetical protein	n.d.	0	0	0	0	1	1	non	0	1	1	non	0	1	1	non	non
FGSG_00136	related to neutral amino acid permease	IPR013057 Amino acid transporter, transmembrane	367.59	6.77016	41.9665	-5.56793	5e-05	0.000429738	down	-3.10073	0.0006	0.00392976	down	-2.4672	0.0007	0.00448744	down	Inf-Down		TP
FGSG_00137	related to dihydrodipicolinate synthase	IPR002220 Dihydrodipicolinate synthetase-like;IPR013785 Aldolase-type TIM barrel	0.104438	1.56157	1.12445	1.21372	0.22165	0.383178	non	0.943777	1	1	non	0.269939	0.69185	0.806039	non	non
FGSG_00138	conserved hypothetical protein	IPR000534 Semialdehyde dehydrogenase, NAD-binding;IPR016040 NAD(P)-binding domain	6.00994	9.77373	5.18978	0.620044	0.31645	0.482773	non	-0.179514	0.7784	0.865614	non	0.799558	0.2399	0.40321	non	non
FGSG_00139	probable aldehyde dehydrogenase	IPR015590 Aldehyde dehydrogenase domain;IPR016160 Aldehyde dehydrogenase, conserved site;IPR016161 Aldehyde/histidinol dehydrogenase;IPR016162 Aldehyde dehydrogenase, N-terminal;IPR016163 Aldehyde dehydrogenase, C-terminal	3.33332	8.99394	6.9707	1.20558	0.0433	0.120723	non	0.879234	0.1428	0.284422	non	0.326347	0.6042	0.740543	non	non					DH			ROS
FGSG_00140	related to ankyrin 3	IPR002110 Ankyrin repeat;IPR020683 Ankyrin repeat-containing domain	31.7253	47.0831	9.7886	0.555123	0.29055	0.455251	non	-1.6009	0.00595	0.0264755	non	2.15602	0.0009	0.00557314	up	non
FGSG_00141	conserved hypothetical protein	n.d.	0	0	0	0	1	1	non	0	1	1	non	0	1	1	non	non							PE		CS
FGSG_00144	related to ARG81 - transcription factor involved in arginine metabolism	IPR001138 Zn(2)-C6 fungal-type DNA-binding domain;IPR021858 Protein of unknown function DUF3468	0.0857972	0.615204	0.160548	0.572962	1	1	non	0.0960515	1	1	non	0.47691	1	1	non	non	TF
FGSG_00145	probable L-lactate dehydrogenase (cytochrome)	IPR000262 FMN-dependent dehydrogenase;IPR008259 FMN-dependent alpha-hydroxy acid dehydrogenase, active site;IPR012133 Alpha-hydroxy acid dehydrogenase, FMN-dependent;IPR013785 Aldolase-type TIM barrel	0.696123	0.191114	0.115958	-0.509929	1	1	non	-0.603958	1	1	non	0.0940288	1	1	non	non								ROS
FGSG_00147	related to transcription factor	IPR001138 Zn(2)-C6 fungal-type DNA-binding domain;IPR007219 Transcription factor, fungi	7.54817	5.15103	3.55078	-0.474788	0.39795	0.563792	non	-0.909502	0.10245	0.225627	non	0.434714	0.44345	0.606078	non	non	TF
FGSG_00148	related to allantoate permease	IPR011701 Major facilitator superfamily;IPR016196 Major facilitator superfamily domain, general substrate transporter;IPR020846 Major facilitator superfamily domain	1.64268	0.982544	1.54117	-0.414649	0.4799	0.638463	non	-0.0565088	0.9293	0.959278	non	-0.35814	0.5281	0.679345	non	non		TP
FGSG_00150	related to endo-polygalacturonase 6	IPR002085 Alcohol dehydrogenase superfamily, zinc-type;IPR011032 GroES-like;IPR013149 Alcohol dehydrogenase, C-terminal;IPR016040 NAD(P)-binding domain;IPR020843 Polyketide synthase, enoylreductase	138.287	9.79268	8.01295	-3.68994	5e-05	0.000429738	down	-3.94992	5e-05	0.000429738	down	0.259982	0.69755	0.81011	non	Inf-Down					DH			ROS
FGSG_00151	putative protein [EST hit]	n.d.	0	0	0	0	1	1	non	0	1	1	non	0	1	1	non	non
FGSG_00152	related to tetracycline resistance protein (probable transport protein)	IPR001958 Tetracycline resistance protein, TetA/multidrug resistance protein MdtG;IPR011701 Major facilitator superfamily;IPR016196 Major facilitator superfamily domain, general substrate transporter;IPR020846 Major facilitator superfamily domain	86.1763	4.62218	5.81692	-3.95473	5e-05	0.000429738	down	-3.67674	5e-05	0.000429738	down	-0.27799	0.66385	0.78578	non	Inf-Down		TP
FGSG_00154	hypothetical protein	IPR001876 Zinc finger, RanBP2-type	0	0.181352	6.56785	0.240439	1	1	non	2.91988	0.0011	0.00660999	up	-2.67944	0.1855	0.340437	down	Inf-UP	TF
FGSG_00156	conserved hypothetical protein	n.d.	0	0.543166	0	0.625893	1	1	non	0	1	1	non	0.625893	1	1	non	non
FGSG_00157	hypothetical protein	n.d.	0	0	0	0	1	1	non	0	1	1	non	0	1	1	non	non
FGSG_00160	putative protein [EST hit]	n.d.	7.90847	1.35453	0	-1.91974	0.07405	0.179046	non	-3.15518	5e-05	0.000429738	down	1.23544	1	1	non	Inf-Down
FGSG_00161	related to high affinity methionine permease	IPR002293 Amino acid/polyamine transporter I;IPR004841 Amino acid permease domain	0.216163	2.7773	0.983267	1.63502	0.1855	0.340437	non	0.705542	1	1	non	0.929476	0.23965	0.40295	non	non		TP
FGSG_00162	conserved hypothetical protein	IPR003819 Taurine catabolism dioxygenase TauD/TfdA	0.0168268	1.80198	5.09375	1.46237	0.1314	0.26839	non	2.58326	0.1314	0.26839	up	-1.12088	0.0981	0.218819	non	Inf-UP								ROS
FGSG_00163	conserved hypothetical protein	IPR000626 Ubiquitin;IPR019955 Ubiquitin supergroup;IPR019956 Ubiquitin subgroup	0	6.63325	2.22915	2.9323	5e-05	0.000429738	up	1.69115	5e-05	0.000429738	non	1.24114	0.0919	0.208954	non	Inf-UP
FGSG_00164	hypothetical protein	n.d.	0	0	0	0	1	1	non	0	1	1	non	0	1	1	non	non
FGSG_00165	conserved hypothetical protein	IPR008928 Six-hairpin glycosidase-like;IPR010905 Glycosyl hydrolase, family 88;IPR012341 Six-hairpin glycosidase	5.79137	31.404	74.5139	2.2544	0.0008	0.00503592	up	3.47497	5e-05	0.000429738	up	-1.22057	0.05815	0.150245	non	Inf-UP						CAZyme
FGSG_00166	probable beta-glucosidase	IPR001764 Glycoside hydrolase, family 3, N-terminal;IPR002772 Glycoside hydrolase, family 3, C-terminal;IPR017853 Glycoside hydrolase, superfamily;IPR019800 Glycoside hydrolase, family 3, active site	30.5437	17.5549	10.11	-0.765552	0.17	0.32091	non	-1.50549	0.02305	0.0750756	non	0.739941	0.31075	0.476794	non	non						CAZyme
FGSG_00168	probable ribosomal protein S14 precursor, mitochondrial	IPR001209 Ribosomal protein S14;IPR018271 Ribosomal protein S14, conserved site	606.361	385.421	748.567	-0.652381	0.24715	0.410724	non	0.303503	0.57185	0.715017	non	-0.955884	0.09915	0.220439	non	non
FGSG_00169	conserved hypothetical protein	IPR019339 CBF1-interacting co-repressor CIR, N-terminal;IPR022209 Pre-mRNA splicing factor	72.1775	25.4618	17.9225	-1.46749	0.01195	0.0455255	non	-1.9513	0.00105	0.00635223	non	0.483808	0.45705	0.618407	non	non
FGSG_00170	probable rho3 protein	IPR001806 Small GTPase superfamily;IPR003578 Small GTPase superfamily, Rho type;IPR003579 Small GTPase superfamily, Rab type;IPR005225 Small GTP-binding protein domain;IPR020849 Small GTPase superfamily, Ras type	135.35	40.6498	25.4372	-1.71093	0.0041	0.0196942	non	-2.36667	0.0016	0.00907272	down	0.65574	0.36855	0.535454	non	Inf-Down
FGSG_00171	conserved hypothetical protein	n.d.	19.2394	0.801594	0.133269	-3.48982	0.0531	0.14046	down	-4.1586	0.18595	0.34095	down	0.668784	1	1	non	Inf-Down
FGSG_00172	related to glutathione transferase omega 1	IPR004045 Glutathione S-transferase, N-terminal;IPR010987 Glutathione S-transferase, C-terminal-like;IPR012336 Thioredoxin-like fold;IPR017933 Glutathione S-transferase/chloride channel, C-terminal	9.0021	10.4111	41.3572	0.190135	0.80545	0.883326	non	2.0823	0.0152	0.0547214	up	-1.89217	0.02535	0.0806982	non	Inf-UP								ROS
FGSG_00173	related to putative glycosidases	IPR000757 Glycoside hydrolase, family 16;IPR008985 Concanavalin A-like lectin/glucanase;IPR013320 Concanavalin A-like lectin/glucanase, subgroup	103.817	91.7031	66.2952	-0.177183	0.7511	0.847217	non	-0.639297	0.28675	0.451218	non	0.462114	0.48755	0.645014	non	non						CAZyme			CT
FGSG_00174	conserved hypothetical protein	IPR000182 GCN5-related N-acetyltransferase (GNAT) domain;IPR016181 Acyl-CoA N-acyltransferase	23.4277	9.12903	38.0667	-1.27002	0.0536	0.141425	non	0.677421	0.2767	0.440542	non	-1.94744	0.00895	0.0364352	non	non			HM						CS
FGSG_00175	probable methylcitrate synthase	IPR002020 Citrate synthase-like;IPR016141 Citrate synthase-like, core;IPR016142 Citrate synthase-like, large alpha subdomain;IPR019810 Citrate synthase active site	344.516	294.423	557.613	-0.22597	0.66505	0.786694	non	0.693097	0.1625	0.311209	non	-0.919067	0.0941	0.21247	non	non
FGSG_00176	probable isocitrate lyase	IPR000918 Isocitrate lyase/phosphorylmutase;IPR006254 Isocitrate lyase;IPR015813 Pyruvate/Phosphoenolpyruvate kinase;IPR018523 Isocitrate lyase/phosphorylmutase, conserved site	201.702	22.1654	37.2801	-3.12932	5e-05	0.000429738	down	-2.40469	0.0005	0.00335559	down	-0.724623	0.23455	0.397384	non	Inf-Down
FGSG_00177	related to short-chain alcohol dehydrogenase	IPR002198 Short-chain dehydrogenase/reductase SDR;IPR002347 Glucose/ribitol dehydrogenase;IPR016040 NAD(P)-binding domain;IPR020904 Short-chain dehydrogenase/reductase, conserved site	29.3034	225.519	168.414	2.90208	0.00225	0.0120576	up	2.483	0.00655	0.0285456	up	0.419079	0.48455	0.642471	non	Inf-UP					DH			ROS
FGSG_00179	conserved hypothetical protein	IPR013217 Methyltransferase type 12	32.2286	17.6549	10.3662	-0.832871	0.246	0.409579	non	-1.54768	0.0281	0.0872377	non	0.714805	0.32415	0.490785	non	non
FGSG_00181	hypothetical protein	n.d.	0.62756	0.487476	1.3305	-0.129844	1	1	non	0.517929	0.5294	0.680417	non	-0.647773	0.4922	0.648995	non	non
FGSG_00182	probable COP9 complex subunit 2	IPR000717 Proteasome component (PCI) domain;IPR011990 Tetratricopeptide-like helical;IPR011991 Winged helix-turn-helix transcription repressor DNA-binding;IPR013143 PCI/PINT associated module	59.6255	52.11	21.8923	-0.190941	0.7416	0.840618	non	-1.40506	0.0435	0.121151	non	1.21412	0.1024	0.225552	non	non	TF
FGSG_00183	conserved hypothetical protein	IPR011701 Major facilitator superfamily;IPR016196 Major facilitator superfamily domain, general substrate transporter	407.054	29.7099	10.3357	-3.73198	5e-05	0.000429738	down	-5.16981	5e-05	0.000429738	down	1.43783	0.0928	0.210372	non	Inf-Down		TP
FGSG_00184	conserved hypothetical protein	IPR000757 Glycoside hydrolase, family 16;IPR008985 Concanavalin A-like lectin/glucanase;IPR013320 Concanavalin A-like lectin/glucanase, subgroup	304.356	462.283	257.495	0.601402	0.21885	0.380012	non	-0.240356	0.6019	0.738788	non	0.841757	0.11995	0.251967	non	non						CAZyme			CS
FGSG_00185	conserved hypothetical protein	n.d.	249.504	23.951	23.2561	-3.32766	5e-05	0.000429738	down	-3.36841	5e-05	0.000429738	down	0.04075	0.9531	0.973093	non	Inf-Down
FGSG_00186	probable serine O-acetyltransferase	IPR000073 Alpha/beta hydrolase fold-1;IPR008220 Homoserine acetyltransferase	28.3126	32.7848	24.5984	0.204853	0.7387	0.838611	non	-0.195467	0.7426	0.84132	non	0.400321	0.5554	0.701697	non	non
FGSG_00188	related to pre-mRNA splicing factor	IPR009360 Isy1-like splicing	67.972	82.6561	77.5965	0.27846	0.65565	0.779708	non	0.188454	0.7603	0.853496	non	0.0900057	0.8985	0.941195	non	non
FGSG_00189	related to oligosaccharyltransferase 48K subunit	IPR005013 Oligosaccharyl transferase complex, subunit Wbp1	58.0161	57.0967	59.4423	-0.0226524	0.9661	0.980486	non	0.03445	0.9484	0.970354	non	-0.0571023	0.9303	0.959862	non	non
FGSG_00190	probable NADH2 dehydrogenase (ubiquinone) 9.5K protein, ubiquinone-binding	n.d.	1295.41	1533.86	2564.75	0.243585	0.66215	0.784535	non	0.984859	0.06165	0.156788	non	-0.741274	0.21775	0.378728	non	non								ROS
FGSG_00192	probable subtilisin-like serine protease	IPR000209 Peptidase S8/S53, subtilisin/kexin/sedolisin;IPR009020 Proteinase inhibitor, propeptide;IPR010259 Proteinase inhibitor I9, subtilisin propeptide;IPR015500 Peptidase S8, subtilisin-related;IPR022398 Peptidase S8, subtilisin, His-active site;IPR023828 Peptidase S8, subtilisin, Ser-active site	1039	663.708	248.194	-0.645791	0.203	0.361615	non	-2.06124	0.0003	0.0021518	down	1.41545	0.01355	0.0500928	non	Inf-Down							PE		CS
FGSG_00193	conserved hypothetical protein	n.d.	0.468347	0.778471	0.253495	0.276445	1	1	non	-0.228237	1	1	non	0.504681	1	1	non	non
FGSG_00194	related to acetylhydrolase	IPR005065 Platelet-activating factor acetylhydrolase, plasma/intracellular isoform II;IPR016715 PAF acetylhydrolase	44.3484	9.30394	4.27726	-2.13786	5e-05	0.000429738	down	-3.10319	5e-05	0.000429738	down	0.965335	0.0906	0.206859	non	Inf-Down
FGSG_00195	related to monocarboxylate transporter 2	IPR011701 Major facilitator superfamily;IPR016196 Major facilitator superfamily domain, general substrate transporter	0.78836	1.76794	3.12629	0.630175	0.28655	0.451016	non	1.20621	0.0783	0.186316	non	-0.576033	0.3563	0.52341	non	non		TP
FGSG_00196	conserved hypothetical protein	IPR001138 Zn(2)-C6 fungal-type DNA-binding domain;IPR021858 Protein of unknown function DUF3468	98.2593	10.6429	7.16658	-3.09175	5e-05	0.000429738	down	-3.6034	5e-05	0.000429738	down	0.511647	0.4603	0.621308	non	Inf-Down	TF
FGSG_00197	related to monocarboxylate transporter 4	IPR011701 Major facilitator superfamily;IPR016196 Major facilitator superfamily domain, general substrate transporter;IPR020846 Major facilitator superfamily domain	0.142142	0.507809	1.13902	0.400712	1	1	non	0.905208	1	1	non	-0.504496	1	1	non	non		TP
FGSG_00198	conserved hypothetical protein	IPR010281 Protein of unknown function DUF885	44.9203	10.1373	7.87905	-2.04373	0.0051	0.0234301	down	-2.37065	0.0012	0.00711838	down	0.326922	0.665	0.786653	non	Inf-Down
FGSG_00199	conserved hypothetical protein	n.d.	106.219	42.3209	18.2419	-1.30743	0.05335	0.140939	non	-2.47824	0.0002	0.00150393	down	1.17081	0.1189	0.250505	non	Inf-Down
FGSG_00200	related to alcohol oxidase	IPR000172 Glucose-methanol-choline oxidoreductase, N-terminal;IPR007867 Glucose-methanol-choline oxidoreductase, C-terminal;IPR012132 Glucose-methanol-choline oxidoreductase	79.5686	82.6792	184.293	0.0546514	0.91305	0.949774	non	1.20152	0.01365	0.0503793	non	-1.14687	0.03585	0.104788	non	non						CAZyme		ROS
FGSG_00201	related to integral membrane protein PTH11	n.d.	24.0711	107.019	235.855	2.10719	0.0006	0.00392976	up	3.23991	5e-05	0.000429738	up	-1.13272	0.034	0.100692	non	Inf-UP										TMR
FGSG_00203	related to beta transducin-like protein	IPR010730 Heterokaryon incompatibility	38.4873	5.57545	8.60807	-2.58623	0.00015	0.00116684	down	-2.03907	0.00345	0.0171403	down	-0.547157	0.41195	0.576986	non	Inf-Down
FGSG_00205	related to vegetatible incompatibility protein HET-E-1	IPR001680 WD40 repeat;IPR007111 NACHT nucleoside triphosphatase;IPR011046 WD40 repeat-like-containing domain;IPR011047 Quinonprotein alcohol dehydrogenase-like;IPR015943 WD40/YVTN repeat-like-containing domain;IPR017986 WD40-repeat-containing domain;IPR019775 WD40 repeat, conserved site;IPR019781 WD40 repeat, subgroup;IPR019782 WD40 repeat 2;IPR020472 G-protein beta WD-40 repeat	0	0	0.00458694	0	1	1	non	0.00660242	1	1	non	-0.00660242	1	1	non	non
FGSG_00207	conserved hypothetical protein	n.d.	242.174	206.562	87.5154	-0.228447	0.6908	0.805297	non	-1.45799	0.0149	0.0538929	non	1.22954	0.0541	0.142401	non	non
FGSG_00209	conserved hypothetical protein	n.d.	51.42	274.512	84.9778	2.39393	5e-05	0.000429738	up	0.713847	0.18155	0.3356	non	1.68008	0.0037	0.0181444	non	Inf-UP									CT
FGSG_00211	related to Rtm1p	IPR007568 RTA-like protein	1.29723	0	0.0287254	-1.1999	1	1	non	-1.15904	1	1	non	-0.0408579	1	1	non	non
FGSG_00213	conserved hypothetical protein	IPR002198 Short-chain dehydrogenase/reductase SDR;IPR002347 Glucose/ribitol dehydrogenase;IPR016040 NAD(P)-binding domain	0.323709	1.31713	0.453671	0.807753	1	1	non	0.135115	1	1	non	0.672638	1	1	non	non					DH
FGSG_00214	hypothetical protein	n.d.	10.2932	4.97285	4.2816	-0.918963	0.2153	0.376006	non	-1.09641	0.158	0.305208	non	0.177444	0.8388	0.904532	non	non
FGSG_00216	conserved hypothetical protein	n.d.	0	0	0	0	1	1	non	0	1	1	non	0	1	1	non	non
FGSG_00217	conserved hypothetical protein	IPR001138 Zn(2)-C6 fungal-type DNA-binding domain;IPR007219 Transcription factor, fungi	0.709311	4.16351	2.65355	1.59494	0.0296	0.0907218	non	1.09588	0.08175	0.192183	non	0.499053	0.4347	0.598077	non	non	TF
FGSG_00218	related to microsomal dipeptidase precursor	IPR008257 Peptidase M19, renal dipeptidase	0.137749	2.90189	14.6035	1.77799	0.24495	0.408485	non	3.77762	0.24485	0.408375	up	-1.99962	0.02155	0.0713485	non	Inf-UP
FGSG_00219	related to DAL5 - Allantoate and ureidosuccinate permease	IPR011701 Major facilitator superfamily;IPR016196 Major facilitator superfamily domain, general substrate transporter	1.09144	2.54237	11.4568	0.760218	0.26105	0.424553	non	2.57436	0.00705	0.0302443	up	-1.81415	0.03065	0.0931404	non	Inf-UP		TP
FGSG_00220	related to sodium-dependent serotonin transporter	IPR000175 Sodium:neurotransmitter symporter	0.244605	39.4249	114.78	5.02148	0.0123	0.0465505	up	6.53955	0.0123	0.0465505	up	-1.51807	0.01175	0.0449417	non	Inf-UP
FGSG_00222	conserved hypothetical protein	IPR011990 Tetratricopeptide-like helical	2.09806	0.695403	0.156511	-0.869737	0.1722	0.323708	non	-1.42159	0.0834	0.194987	non	0.551849	1	1	non	non
FGSG_00224	conserved hypothetical protein	IPR018712 Domain of unknown function DUF2235	104.804	49.5376	5.31396	-1.06597	0.06045	0.154567	non	-4.06671	5e-05	0.000429738	down	3.00074	5e-05	0.000429738	up	Inf-Down
FGSG_00226	related to multidrug resistant protein	IPR005829 Sugar transporter, conserved site;IPR011701 Major facilitator superfamily;IPR016196 Major facilitator superfamily domain, general substrate transporter;IPR020846 Major facilitator superfamily domain	0.747749	2.40365	2.67053	0.961585	0.1417	0.282888	non	1.07049	0.0997	0.221298	non	-0.108906	0.8654	0.920979	non	non		TP
FGSG_00227	related to cutinase transcription factor 1 beta	IPR001138 Zn(2)-C6 fungal-type DNA-binding domain;IPR007219 Transcription factor, fungi	20.3957	30.3101	12.916	0.549307	0.38205	0.548546	non	-0.620576	0.3516	0.518732	non	1.16988	0.12385	0.257585	non	non	TF
FGSG_00229	conserved hypothetical protein	n.d.	63.4473	5.99166	3.56406	-3.20441	5e-05	0.000429738	down	-3.81973	5e-05	0.000429738	down	0.615317	0.3407	0.507778	non	Inf-Down
FGSG_00230	conserved hypothetical protein	n.d.	0	0	0	0	1	1	non	0	1	1	non	0	1	1	non	non							PE		CS
FGSG_00231	related to alcohol dehydrogenase, class C	IPR002085 Alcohol dehydrogenase superfamily, zinc-type;IPR002328 Alcohol dehydrogenase, zinc-type, conserved site;IPR011032 GroES-like;IPR013149 Alcohol dehydrogenase, C-terminal;IPR013154 Alcohol dehydrogenase GroES-like;IPR016040 NAD(P)-binding domain;IPR020843 Polyketide synthase, enoylreductase	15.5402	0.731023	0.0652276	-3.25628	0.00625	0.027529	down	-3.95674	0.2349	0.397789	down	0.700463	1	1	non	Inf-Down					DH			ROS
FGSG_00232	hypothetical protein	n.d.	2.26922	1.56425	1.62968	-0.35041	0.62175	0.754181	non	-0.314059	0.68025	0.797755	non	-0.0363503	0.961	0.977585	non	non
FGSG_00234	related to zinc-binding dehydrogenase	IPR002085 Alcohol dehydrogenase superfamily, zinc-type;IPR011032 GroES-like;IPR013149 Alcohol dehydrogenase, C-terminal;IPR016040 NAD(P)-binding domain;IPR020843 Polyketide synthase, enoylreductase	0	0	0.277269	0	1	1	non	0.353062	1	1	non	-0.353062	1	1	non	non					DH			ROS	NS
FGSG_00235	conserved hypothetical protein	IPR001138 Zn(2)-C6 fungal-type DNA-binding domain	0.776254	5.19669	3.26082	1.80266	0.0217	0.0717171	non	1.26229	0.0671	0.166814	non	0.540367	0.46225	0.623032	non	non	TF
FGSG_00236	related to alcohol dehydrogenase	IPR002085 Alcohol dehydrogenase superfamily, zinc-type;IPR011032 GroES-like;IPR013149 Alcohol dehydrogenase, C-terminal;IPR013154 Alcohol dehydrogenase GroES-like;IPR016040 NAD(P)-binding domain;IPR020843 Polyketide synthase, enoylreductase	0	1.08752	2.26758	1.06179	1	1	non	1.70822	5e-05	0.000429738	non	-0.646433	0.37625	0.542949	non	non					DH			ROS
FGSG_00237	related to trichothecene 3-O-acetyltransferase	IPR003480 Transferase;IPR023213 Chloramphenicol acetyltransferase-like domain	0.190564	452.474	625.355	8.57323	0.25735	0.420853	up	9.03919	0.25735	0.420853	up	-0.465961	0.36625	0.533228	non	Inf-UP
FGSG_00242	hypothetical protein	n.d.	0	0	0	0	1	1	non	0	1	1	non	0	1	1	non	non
FGSG_00243	conserved hypothetical protein	n.d.	130.221	78.526	58.5288	-0.7225	0.2098	0.369674	non	-1.14034	0.04505	0.124302	non	0.417839	0.4926	0.649339	non	non
FGSG_00245	hypothetical protein	n.d.	0	0	0	0	1	1	non	0	1	1	non	0	1	1	non	non
FGSG_00246	conserved hypothetical protein	n.d.	2.97882	4.02434	8.28093	0.336593	0.64385	0.770894	non	1.22193	0.0774	0.184769	non	-0.885335	0.2293	0.391561	non	non
FGSG_00247	conserved hypothetical protein	n.d.	4.20562	0.560204	0.781094	-1.73834	0.00475	0.0221484	non	-1.54731	0.0085	0.0350089	non	-0.191029	1	1	non	non
FGSG_00249	conserved hypothetical protein	IPR002085 Alcohol dehydrogenase superfamily, zinc-type;IPR011032 GroES-like;IPR020843 Polyketide synthase, enoylreductase	29.9119	24.8026	14.9028	-0.260646	0.6797	0.797359	non	-0.958882	0.14425	0.286505	non	0.698236	0.28875	0.453343	non	non					DH
FGSG_00251	probable galactose oxidase precursor	IPR000421 Coagulation factor 5/8 C-terminal type domain;IPR006652 Kelch repeat type 1;IPR008979 Galactose-binding domain-like;IPR011043 Galactose oxidase/kelch, beta-propeller;IPR013783 Immunoglobulin-like fold;IPR014756 Immunoglobulin E-set;IPR015202 Domain of unknown function DUF1929;IPR015916 Galactose oxidase, beta-propeller	12.5435	0	0.0640357	-3.75953	5e-05	0.000429738	down	-3.66998	0.08805	0.202698	down	-0.0895466	1	1	non	Inf-Down						CAZyme		ROS
FGSG_00252	conserved hypothetical protein	n.d.	9.76799	3.28933	5.31563	-1.32792	0.0622	0.157793	non	-0.76975	0.216	0.376831	non	-0.558174	0.46255	0.623295	non	non
FGSG_00253	hypothetical protein	n.d.	0	0	0.0483548	0	1	1	non	0.0681271	1	1	non	-0.0681271	1	1	non	non
FGSG_00254	hypothetical protein	n.d.	0	0	0	0	1	1	non	0	1	1	non	0	1	1	non	non
FGSG_00255	hypothetical protein	n.d.	0.0217834	0	0	-0.0310894	1	1	non	-0.0310894	1	1	non	0	1	1	non	non
FGSG_00256	conserved hypothetical protein	n.d.	4.19711	1.29933	0.307814	-1.1765	0.15035	0.294967	non	-1.99055	0.09795	0.218583	non	0.814056	0.26695	0.43034	non	non
FGSG_00257	conserved hypothetical protein	IPR009262 Protein of unknown function DUF914, eukaryotic	221.96	143.088	42.0142	-0.629835	0.2528	0.416366	non	-2.3739	0.00025	0.00183247	down	1.74407	0.008	0.0333869	non	Inf-Down
FGSG_00258	hypothetical protein	n.d.	4.42259	8.45865	5.95181	0.802652	0.40735	0.572682	non	0.358407	0.68395	0.800393	non	0.444246	0.61815	0.751361	non	non
FGSG_00259	conserved hypothetical protein	IPR006179 5'-Nucleotidase/apyrase;IPR008334 5'-Nucleotidase, C-terminal;IPR014485 Predicted phosphoesterase, C1039.02 type	156.937	65.5139	50.4935	-1.24762	0.01745	0.0607878	non	-1.61689	0.0048	0.0223326	non	0.369266	0.5277	0.679033	non	non									NS
FGSG_00260	conserved hypothetical protein	n.d.	1144.37	1636.75	2524.77	0.515901	0.3851	0.551533	non	1.14091	0.04785	0.130023	non	-0.625008	0.3024	0.467868	non	non							PE		CS
FGSG_00261	conserved hypothetical protein	IPR011047 Quinonprotein alcohol dehydrogenase-like;IPR011678 Domain of unknown function DUF1620	82.4964	39.0947	19.2955	-1.0583	0.04095	0.115802	non	-2.04055	0.0007	0.00448744	down	0.982252	0.1095	0.236405	non	Inf-Down									CT
FGSG_00262	conserved hypothetical protein	n.d.	2.01306	1.53487	0.787593	-0.249318	0.7686	0.859089	non	-0.753211	0.34965	0.516763	non	0.503893	0.544	0.692437	non	non
FGSG_00263	related to apopolysialoglycoprotein	n.d.	29.2282	7.97698	5.14901	-1.75159	0.0018	0.0100109	non	-2.29747	0.00015	0.00116684	down	0.545876	0.3234	0.490006	non	Inf-Down
FGSG_00264	conserved hypothetical protein	IPR008011 Complex 1 LYR protein	720.411	140.944	349.007	-2.3455	0.00035	0.00246023	down	-1.04344	0.10165	0.224373	non	-1.30206	0.0626	0.158544	non	Inf-Down
FGSG_00265	related to WD-repeat protein CRB3	IPR001680 WD40 repeat;IPR011046 WD40 repeat-like-containing domain;IPR015943 WD40/YVTN repeat-like-containing domain;IPR017986 WD40-repeat-containing domain;IPR019781 WD40 repeat, subgroup;IPR019782 WD40 repeat 2	5.31707	8.43187	13.8335	0.578288	0.3482	0.515295	non	1.23153	0.07495	0.180588	non	-0.653243	0.3706	0.537473	non	non
FGSG_00266	conserved hypothetical protein	n.d.	14.8657	2.93854	1.76666	-2.01018	0.0136	0.0502348	down	-2.51969	0.0034	0.0169375	down	0.509516	0.4996	0.655323	non	Inf-Down
FGSG_00267	conserved hypothetical protein	n.d.	1.13652	2.24118	3.72727	0.601256	0.29625	0.46132	non	1.14574	0.04595	0.126154	non	-0.544488	0.43805	0.601152	non	non
FGSG_00268	related to protein BTN1	IPR003492 Batten's disease protein Cln3	10.029	11.3653	9.9904	0.164995	0.78285	0.868526	non	-0.00505809	0.9927	0.995468	non	0.170053	0.7963	0.877343	non	non
FGSG_00269	related to nicotinate phosphoribosyltransferase	IPR002638 Quinolinate phosphoribosyl transferase, C-terminal;IPR007229 Nicotinate phosphoribosyltransferase-related;IPR015977 Nicotinate phosphoribosyltransferase-like	27.1678	65.7298	39.7981	1.24428	0.02945	0.0903795	non	0.534455	0.3964	0.562335	non	0.709829	0.25555	0.419059	non	non
FGSG_00270	related to UTP4 - U3 snoRNP protein	IPR001680 WD40 repeat;IPR011046 WD40 repeat-like-containing domain;IPR015943 WD40/YVTN repeat-like-containing domain;IPR017986 WD40-repeat-containing domain;IPR019781 WD40 repeat, subgroup;IPR019782 WD40 repeat 2	67.7654	8.65848	10.2743	-2.83181	0.0002	0.00150393	down	-2.60864	0.0003	0.0021518	down	-0.22317	0.7078	0.817366	non	Inf-Down
FGSG_00271	related to PNG1 - protein with de-N-glycosylation function (N-glycanase)	IPR002931 Transglutaminase-like;IPR018325 Rad4/PNGase transglutaminase-like fold	460.64	41.6835	25.0772	-3.43502	5e-05	0.000429738	down	-4.14591	5e-05	0.000429738	down	0.71089	0.32895	0.495773	non	Inf-Down
FGSG_00272	conserved hypothetical protein	IPR001841 Zinc finger, RING-type;IPR007527 Zinc finger, SWIM-type;IPR013083 Zinc finger, RING/FYVE/PHD-type	6.51291	5.03804	3.28998	-0.315292	0.6203	0.753044	non	-0.808401	0.2634	0.426769	non	0.493109	0.5143	0.667807	non	non	TF
FGSG_00274	hypothetical protein	n.d.	42.9129	2.73397	2.60611	-3.55586	0.01145	0.0440696	down	-3.60613	0.0158	0.0563688	down	0.0502669	0.95345	0.973281	non	Inf-Down									CT
FGSG_00275	conserved hypothetical protein	n.d.	42.0731	31.5205	23.3437	-0.405438	0.50905	0.663358	non	-0.823239	0.19535	0.352322	non	0.417801	0.53765	0.687243	non	non
FGSG_00276	related to mannose-P-dolichol utilization defect 1 protein	IPR006603 Cystinosin/ERS1p repeat;IPR016817 Mannose-P-dolichol utilization defect 1 protein	101.844	60.9035	64.1079	-0.732365	0.2726	0.436211	non	-0.659553	0.3231	0.489707	non	-0.0728116	0.9187	0.953103	non	non
FGSG_00278	probable biotin synthase	IPR002684 Biotin synthase;IPR006638 Elongator protein 3/MiaB/NifB;IPR007197 Radical SAM;IPR010722 Biotin/thiamin synthesis-associated protein;IPR013785 Aldolase-type TIM barrel	108.019	40.2209	128.44	-1.40313	0.02325	0.0755637	non	0.247704	0.645	0.771769	non	-1.65084	0.0136	0.0502348	non	non
FGSG_00279	conserved hypothetical protein	n.d.	47.6632	45.5924	26.4698	-0.0627365	0.91695	0.952087	non	-0.824985	0.22475	0.38672	non	0.762248	0.31205	0.478163	non	non
FGSG_00280	probable histone acetyltransferase	IPR000182 GCN5-related N-acetyltransferase (GNAT) domain;IPR001487 Bromodomain;IPR016181 Acyl-CoA N-acyltransferase;IPR018359 Bromodomain, conserved site	27.5811	21.5248	14.2031	-0.343547	0.55905	0.704655	non	-0.910696	0.13135	0.268344	non	0.567149	0.38085	0.547356	non	non			HM
FGSG_00281	conserved hypothetical protein	IPR003011 Repair protein Rad1;IPR003021 Repair protein Rad1/Rec1	69.8261	60.5555	50.0995	-0.202393	0.7148	0.822295	non	-0.470972	0.38125	0.547738	non	0.268579	0.6575	0.781118	non	non
FGSG_00283	probable protein FR, involved in hyphal branching	IPR004843 Metallophosphoesterase domain	16.4893	3.14959	2.15732	-2.07543	0.00125	0.0073653	down	-2.4697	0.00035	0.00246023	down	0.394268	0.5089	0.663235	non	Inf-Down
FGSG_00284	conserved hypothetical protein	n.d.	12.1286	4.68073	2.34687	-1.20856	0.04515	0.124515	non	-1.97183	0.00035	0.00246023	non	0.763264	0.19705	0.354404	non	non
FGSG_00285	conserved hypothetical protein	n.d.	138.917	64.9838	40.5449	-1.08439	0.05775	0.149465	non	-1.75183	0.00435	0.020648	non	0.66744	0.2972	0.462306	non	non
FGSG_00286	probable translation initiation factor eIF-4E	IPR001040 Translation Initiation factor eIF- 4e;IPR019770 Eukaryotic translation initiation factor 4E (eIF-4E), conserved site;IPR023398 Translation Initiation factor eIF- 4e-like domain	357.02	289.567	333.735	-0.301169	0.55535	0.701653	non	-0.0970208	0.85005	0.911515	non	-0.204149	0.68615	0.801959	non	non
FGSG_00287	related to malonyl CoA synthetase	IPR000873 AMP-dependent synthetase/ligase	10.2333	12.1329	6.03746	0.225404	0.6886	0.803761	non	-0.674655	0.2027	0.361256	non	0.900059	0.11765	0.24866	non	non
FGSG_00288	conserved hypothetical protein	IPR002634 BolA protein	59.6255	124.024	138.75	1.04421	0.1166	0.247104	non	1.20485	0.10605	0.231126	non	-0.160643	0.8251	0.895821	non	non
FGSG_00291	related to VPS28 protein, involved in vacuolar traffic	IPR007143 Vacuolar protein sorting-associated, VPS28;IPR017898 Vacuolar protein sorting-associated, VPS28, N-terminal;IPR017899 Vacuolar protein sorting-associated, VPS28, C-terminal	126.467	48.0085	36.5611	-1.37902	0.0205	0.0686808	non	-1.76281	0.0037	0.0181444	non	0.383793	0.5538	0.700337	non	non
FGSG_00292	related to excision repair protein RAD4	IPR005343 Uncharacterised protein family UPF0120	36.8893	9.34244	15.1227	-1.87321	0.0185	0.0635054	non	-1.2327	0.098	0.218662	non	-0.640517	0.3031	0.46861	non	non
FGSG_00293	related to rho coiled-coil associated kinase alpha	n.d.	26.023	15.8551	6.94514	-0.681003	0.24445	0.407954	non	-1.76604	0.0061	0.0270088	non	1.08504	0.1167	0.247257	non	non
FGSG_00294	conserved hypothetical protein	IPR005198 Glycoside hydrolase, family 76;IPR008928 Six-hairpin glycosidase-like;IPR012341 Six-hairpin glycosidase	12.2707	5.6109	6.2183	-1.00533	0.084	0.195978	non	-0.878513	0.15855	0.305934	non	-0.126812	0.8226	0.894207	non	non						CAZyme			CS
FGSG_00295	conserved hypothetical protein	n.d.	415.514	22.9922	9.43273	-4.11773	5e-05	0.000429738	down	-5.31918	5e-05	0.000429738	down	1.20145	0.1528	0.29824	non	Inf-Down
FGSG_00296	probable ILV1 - anabolic serine and threonine dehydratase precursor	IPR000634 Serine/threonine dehydratase, pyridoxal-phosphate-binding site;IPR001721 Threonine dehydratase, C-terminal;IPR001926 Pyridoxal phosphate-dependent enzyme, beta subunit;IPR005787 Threonine dehydratase I	15.5669	11.1364	31.4011	-0.448963	0.51575	0.668992	non	0.967739	0.1991	0.356916	non	-1.4167	0.0358	0.104676	non	non
FGSG_00297	related to p33ING1b (ING1) protein	IPR001965 Zinc finger, PHD-type;IPR011011 Zinc finger, FYVE/PHD-type;IPR013083 Zinc finger, RING/FYVE/PHD-type;IPR019786 Zinc finger, PHD-type, conserved site;IPR019787 Zinc finger, PHD-finger	38.3946	8.31803	5.89885	-2.0799	0.00095	0.00583382	down	-2.51357	5e-05	0.000429738	down	0.433669	0.4552	0.616729	non	Inf-Down	TF
FGSG_00298	probable cis-prenyltransferase	IPR001441 Di-trans-poly-cis-decaprenylcistransferase-like;IPR018520 Di-trans-poly-cis-decaprenylcistransferase-like, conserved site	545.862	52.4815	31.7052	-3.35406	5e-05	0.000429738	down	-4.06358	5e-05	0.000429738	down	0.70952	0.35595	0.523074	non	Inf-Down
FGSG_00299	conserved hypothetical protein	IPR004888 Glycoside hydrolase, family 63;IPR008928 Six-hairpin glycosidase-like	97.6178	34.904	17.0448	-1.4577	0.01175	0.0449417	non	-2.45026	0.0001	0.000811542	down	0.992561	0.1067	0.232113	non	Inf-Down
FGSG_00300	probable oligomycin sensitivity conferring protein (ATP5)	IPR000711 ATPase, F1 complex, OSCP/delta subunit;IPR020781 ATPase, F1 complex, OSCP/delta subunit, conserved site	482.657	1265.65	2172.18	1.38896	0.0036	0.0177476	non	2.16775	0.0009	0.00557314	up	-0.77879	0.19745	0.354891	non	Inf-UP
FGSG_00301	probable MOB1 protein	IPR005301 Mob1/phocein	49.9642	65.4528	55.8237	0.382846	0.56395	0.708653	non	0.157009	0.811	0.886896	non	0.225837	0.7237	0.82844	non	non
FGSG_00302	related to lariat-debranching enzyme	IPR004843 Metallophosphoesterase domain;IPR007708 Lariat debranching enzyme, C-terminal	8.19027	10.8366	5.99822	0.365076	0.5207	0.673127	non	-0.393119	0.4943	0.650777	non	0.758195	0.23885	0.402106	non	non
FGSG_00303	related to Elongin C transcription elongation factor	IPR001232 SKP1 component;IPR011333 BTB/POZ fold;IPR016073 SKP1 component, POZ	170.802	164.644	205.069	-0.0526609	0.94045	0.965738	non	0.262381	0.73415	0.835469	non	-0.315042	0.6728	0.79237	non	non
FGSG_00304	probable RHO1 protein	IPR001806 Small GTPase superfamily;IPR002041 Ran GTPase;IPR003578 Small GTPase superfamily, Rho type;IPR003579 Small GTPase superfamily, Rab type;IPR005225 Small GTP-binding protein domain;IPR020849 Small GTPase superfamily, Ras type	66.1203	43.3481	17.8727	-0.597877	0.32725	0.494015	non	-1.83045	0.01215	0.0461038	non	1.23257	0.10135	0.22389	non	non
FGSG_00305	probable heat shock protein MGE1 precursor	IPR000740 GrpE nucleotide exchange factor;IPR009012 GrpE nucleotide exchange factor, head;IPR013805 GrpE nucleotide exchange factor, coiled-coil	68.393	76.1304	172.635	0.152509	0.8027	0.881525	non	1.3232	0.0279	0.086773	non	-1.17069	0.084	0.195978	non	non
FGSG_00306	probable 26s proteasome p44.5 protein	IPR000717 Proteasome component (PCI) domain;IPR011990 Tetratricopeptide-like helical;IPR011991 Winged helix-turn-helix transcription repressor DNA-binding;IPR013143 PCI/PINT associated module	114.214	144.969	122.775	0.341346	0.5052	0.66009	non	0.103404	0.8335	0.901158	non	0.237942	0.6791	0.796932	non	non	TF
FGSG_00307	conserved hypothetical protein	IPR017956 AT hook, DNA-binding motif	9.35311	1.3201	1.08004	-2.15781	0.0003	0.0021518	down	-2.31538	0.0004	0.00276282	down	0.157576	0.72735	0.830959	non	Inf-Down	TF
FGSG_00308	related to peroxisomal membrane protein PMP47B	IPR018108 Mitochondrial substrate/solute carrier;IPR023395 Mitochondrial carrier domain	453.3	146.757	99.7208	-1.62042	0.0016	0.00907272	non	-2.17328	5e-05	0.000429738	down	0.552865	0.31715	0.483508	non	Inf-Down								ROS
FGSG_00309	conserved hypothetical protein	IPR007244 Mak10 subunit, NatC N(alpha)-terminal acetyltransferase	22.0783	15.3474	11.2104	-0.497476	0.39485	0.56085	non	-0.918426	0.15855	0.305934	non	0.420951	0.54365	0.692161	non	non
FGSG_00310	related to atp synthase epsilon chain (mitochondrial)	IPR006721 ATPase, F1 complex, epsilon subunit, mitochondrial	3926.03	4045.21	7798.61	0.0431326	0.9301	0.959746	non	0.989963	0.04735	0.128995	non	-0.946831	0.0634	0.160013	non	non
FGSG_00312	conserved hypothetical protein	n.d.	108.602	1.27232	0.260611	-5.59196	0.0038	0.0185345	down	-6.44201	0.0554	0.144929	down	0.850043	0.1904	0.346328	non	Inf-Down
FGSG_00313	related to UPC2 - regulatory protein involved in control of sterol uptake	IPR001138 Zn(2)-C6 fungal-type DNA-binding domain	62.4088	17.0018	9.77685	-1.81654	0.0105	0.0412048	non	-2.55675	0.0001	0.000811542	down	0.740206	0.295	0.459985	non	Inf-Down	TF
FGSG_00314	conserved hypothetical protein	IPR013781 Glycoside hydrolase, subgroup, catalytic domain;IPR017853 Glycoside hydrolase, superfamily;IPR024655 Uncharacterised protein family, glycosyl hydrolase catalytic domain	775.865	497.365	435.176	-0.640461	0.20365	0.362396	non	-0.832754	0.07995	0.189131	non	0.192292	0.71915	0.825288	non	non						CAZyme			CS
FGSG_00316	conserved hypothetical protein	IPR001841 Zinc finger, RING-type;IPR013083 Zinc finger, RING/FYVE/PHD-type;IPR024766 Zinc finger, RING-H2-type	54.7185	24.6731	19.2489	-1.1179	0.0597	0.15316	non	-1.46031	0.01425	0.0520553	non	0.342414	0.59815	0.73584	non	non	TF
FGSG_00317	probable Alp11 homologue of tubulin-folding cofactor B	IPR000626 Ubiquitin;IPR000938 Cytoskeleton-associated protein, Gly-rich domain	61.905	82.6645	87.7094	0.411441	0.50915	0.663445	non	0.495912	0.43355	0.597029	non	-0.0844714	0.9056	0.945352	non	non
FGSG_00318	related to DRPLA protein	IPR001005 SANT domain, DNA binding;IPR009057 Homeodomain-like;IPR012287 Homeodomain-related;IPR014778 Myb, DNA-binding;IPR017877 MYB-like;IPR017930 Transcription regulator HTH, Myb-type, DNA-binding	37.594	15.8085	11.6664	-1.19919	0.09695	0.217009	non	-1.60737	0.0265	0.0834626	non	0.408184	0.5402	0.689325	non	non	TF
FGSG_00319	conserved hypothetical protein	IPR013216 Methyltransferase type 11	15.995	25.1812	31.1195	0.623421	0.27645	0.440261	non	0.918339	0.1085	0.234896	non	-0.294918	0.64545	0.772107	non	non
FGSG_00320	related to dimeric dihydrodiol dehydrogenase	IPR000683 Oxidoreductase, N-terminal;IPR016040 NAD(P)-binding domain	85.5608	78.9314	89.7228	-0.114951	0.84945	0.911161	non	0.0677513	0.89925	0.94165	non	-0.182703	0.7532	0.848662	non	non								ROS
FGSG_00321	related to D-xylose reductase II,III protein	IPR001395 Aldo/keto reductase;IPR023210 NADP-dependent oxidoreductase domain	8.17091	6.77589	26.6327	-0.238057	0.71875	0.825008	non	1.59124	0.0179	0.0619513	non	-1.8293	0.0166	0.0584988	non	non
FGSG_00322	conserved hypothetical protein	n.d.	0.655804	0.406043	0.377348	-0.235891	1	1	non	-0.265639	1	1	non	0.0297476	1	1	non	non
FGSG_00323	probable deoxyhypusine synthase	IPR002773 Deoxyhypusine synthase	24.2205	19.8315	53.37	-0.27583	0.6354	0.764608	non	1.10821	0.0697	0.171404	non	-1.38404	0.044	0.122131	non	non
FGSG_00324	conserved hypothetical protein	IPR001005 SANT domain, DNA binding;IPR009057 Homeodomain-like;IPR017884 SANT, eukarya	14.0893	3.26698	2.22409	-1.82224	0.00495	0.0228802	non	-2.22656	0.0002	0.00150393	down	0.404323	0.46945	0.629345	non	Inf-Down	TF
FGSG_00325	conserved hypothetical protein	IPR013958 DASH complex, subunit Dad1	226.449	182.522	177.253	-0.30959	0.63275	0.76263	non	-0.351617	0.59075	0.729993	non	0.0420267	0.9507	0.971673	non	non
FGSG_00326	conserved hypothetical protein	n.d.	0.30898	0	0.0546497	-0.388443	1	1	non	-0.311679	1	1	non	-0.0767639	1	1	non	non
FGSG_00327	related to replication factor C protein	IPR001357 BRCT;IPR003593 ATPase, AAA+ type, core;IPR003959 ATPase, AAA-type, core;IPR008921 DNA polymerase III, clamp loader complex, gamma/delta/delta subunit, C-terminal;IPR012178 DNA replication factor C, large subunit;IPR013725 DNA replication factor RFC1, C-terminal	21.082	6.26646	4.98224	-1.60355	0.0048	0.0223326	non	-1.88411	0.0031	0.0156985	non	0.280567	0.6474	0.773532	non	non
FGSG_00328	related to ribosomal protein L16 precursor, mitochondrial	IPR000114 Ribosomal protein L16;IPR016180 Ribosomal protein L10e/L16;IPR020798 Ribosomal protein L16, conserved site	187.942	169.352	308.821	-0.149425	0.7655	0.857003	non	0.713492	0.1656	0.315256	non	-0.862916	0.1273	0.262568	non	non
FGSG_00329	probable replication factor C 38K chain	IPR003593 ATPase, AAA+ type, core;IPR003959 ATPase, AAA-type, core;IPR008921 DNA polymerase III, clamp loader complex, gamma/delta/delta subunit, C-terminal;IPR019483 DNA polymerase III, clamp-loader complex, subunit E, C-terminal	13.866	21.5621	18.0136	0.601885	0.3577	0.524807	non	0.355015	0.5519	0.698796	non	0.24687	0.7285	0.831737	non	non
FGSG_00330	probable acetyl-CoA synthetase	IPR000873 AMP-dependent synthetase/ligase;IPR011904 Acetate-CoA ligase;IPR020845 AMP-binding, conserved site;IPR024597 Acyl-CoA synthase, domain of unknown function DUF3448	48.8588	79.6024	587.057	0.692975	0.197	0.354343	non	3.56004	5e-05	0.000429738	up	-2.86706	5e-05	0.000429738	down	Inf-UP
FGSG_00331	conserved hypothetical protein	n.d.	618.053	248.648	109.541	-1.31017	0.03	0.0916375	non	-2.48548	0.0001	0.000811542	down	1.17531	0.09145	0.208227	non	Inf-Down
FGSG_00332	related to nuclear receptor co-repressor/HDAC3 complex subunit TBLR1	IPR001680 WD40 repeat;IPR006594 LisH dimerisation motif;IPR011046 WD40 repeat-like-containing domain;IPR013720 LisH dimerisation motif, subgroup;IPR015943 WD40/YVTN repeat-like-containing domain;IPR017986 WD40-repeat-containing domain;IPR019775 WD40 repeat, conserved site;IPR019781 WD40 repeat, subgroup	56.7145	28.3825	11.1513	-0.973977	0.0925	0.209884	non	-2.24782	0.0009	0.00557314	down	1.27385	0.0774	0.184769	non	Inf-Down
FGSG_00333	related to human PL6 protein	IPR013861 Protein of unknown function DUF1751, integral membrane, eukaryotic	92.9774	63.1946	37.4052	-0.549862	0.3153	0.481573	non	-1.29101	0.0292	0.089807	non	0.74115	0.24165	0.404965	non	non
FGSG_00334	related to ferric reductase	IPR013112 FAD-binding 8;IPR013121 Ferric reductase, NAD binding;IPR013130 Flavoprotein transmembrane component;IPR017927 Ferredoxin reductase-type FAD-binding domain	10.1388	15.1465	10.2416	0.535628	0.4181	0.582731	non	0.0132536	0.9821	0.98947	non	0.522374	0.4329	0.596413	non	non
FGSG_00335	related to RNA-binding protein	IPR000504 RNA recognition motif domain;IPR004154 Anticodon-binding;IPR012677 Nucleotide-binding, alpha-beta plait	15.3873	10.0128	5.85264	-0.573397	0.3174	0.483762	non	-1.25785	0.0376	0.108576	non	0.68445	0.2605	0.424035	non	non
FGSG_00336	conserved hypothetical protein	IPR000352 Peptide chain release factor class I/class II	12.1135	3.82134	15.0287	-1.44355	0.13875	0.278722	non	0.289605	0.68195	0.798942	non	-1.73315	0.1189	0.250505	non	non
FGSG_00337	probable calmodulin-dependent protein kinase	IPR000719 Protein kinase, catalytic domain;IPR002290 Serine/threonine-protein kinase, catalytic domain;IPR008271 Serine/threonine-protein kinase, active site;IPR011009 Protein kinase-like domain;IPR017441 Protein kinase, ATP binding site;IPR017442 Serine/threonine-protein kinase-like domain;IPR020635 Tyrosine-protein kinase, catalytic domain	69.0798	66.2162	28.9324	-0.0601897	0.9144	0.950564	non	-1.22729	0.0347	0.102238	non	1.1671	0.06885	0.169904	non	non				PK
FGSG_00338	probable aureobasidin-resistance protein	IPR000326 Phosphatidic acid phosphatase type 2/haloperoxidase;IPR016118 Phosphatidic acid phosphatase/chloroperoxidase, N-terminal	673.306	70.8503	47.5338	-3.23034	5e-05	0.000429738	down	-3.79634	5e-05	0.000429738	down	0.566004	0.35405	0.521211	non	Inf-Down
FGSG_00339	related to SRP40 - suppressor of mutant AC40 of RNA polymerase I and III	IPR013240 DNA-directed RNA polymerase I, subunit RPA34.5;IPR017859 Treacle-like, Treacher Collins Syndrome	10.4772	5.71886	4.46156	-0.772482	0.2274	0.389504	non	-1.07139	0.1172	0.247992	non	0.298903	0.59875	0.736305	non	non
FGSG_00340	conserved hypothetical protein	n.d.	0.934319	4.56226	3.3746	1.52385	0.03085	0.0935889	non	1.17733	0.06335	0.159923	non	0.34652	0.5083	0.662724	non	non
FGSG_00342	conserved hypothetical protein	IPR007087 Zinc finger, C2H2;IPR013087 Zinc finger, C2H2-type/integrase, DNA-binding;IPR015880 Zinc finger, C2H2-like	36.895	151.077	111.787	2.00472	0.00105	0.00635223	up	1.57352	0.0089	0.0362772	non	0.431201	0.47125	0.630902	non	Inf-UP	TF
FGSG_00343	related to SRO77 - polarized exocytosis by regulating SNARE function	IPR001680 WD40 repeat;IPR011046 WD40 repeat-like-containing domain;IPR013905 Lethal giant larvae (Lgl)-like, C-terminal;IPR015943 WD40/YVTN repeat-like-containing domain;IPR019782 WD40 repeat 2	79.6461	29.905	19.5498	-1.38376	0.00665	0.0288886	non	-1.97248	0.00165	0.00930585	non	0.588716	0.3274	0.494166	non	non
FGSG_00344	hypothetical protein	n.d.	0	0	0	0	1	1	non	0	1	1	non	0	1	1	non	non
FGSG_00345	related to allantoate permease	IPR011701 Major facilitator superfamily;IPR016196 Major facilitator superfamily domain, general substrate transporter;IPR020846 Major facilitator superfamily domain	3.01986	7.25776	19.8918	1.03861	0.1126	0.241118	non	2.37772	0.0055	0.0248781	up	-1.33911	0.0283	0.0877065	non	Inf-UP		TP
FGSG_00346	probable saccharopine reductase	IPR005097 Saccharopine dehydrogenase / Homospermidine synthase;IPR016040 NAD(P)-binding domain	27.0041	172.428	303.995	2.63063	5e-05	0.000429738	up	3.44508	5e-05	0.000429738	up	-0.814449	0.12335	0.256875	non	Inf-UP								ROS
FGSG_00347	conserved hypothetical protein	n.d.	6.45672	0.349398	1.27277	-2.46623	0.02705	0.0847727	down	-1.71409	0.0121	0.0459552	non	-0.752136	0.06005	0.153817	non	Inf-Down							PE		CS
FGSG_00348	related to argonaute like post-transcriptional gene silencing protein QDE-2	IPR003100 Argonaute/Dicer protein, PAZ;IPR003165 Stem cell self-renewal protein Piwi;IPR012337 Ribonuclease H-like;IPR014811 Domain of unknown function DUF1785	0.0259026	0	0.131961	-0.0368938	1	1	non	0.14193	1	1	non	-0.178824	1	1	non	non
FGSG_00349	related to RNA14 - component of pre-mRNA 3`-end processing factor CF I	IPR003107 RNA-processing protein, HAT helix;IPR008847 Suppressor of forked	31.9055	9.42886	3.75921	-1.65775	0.0136	0.0502348	non	-2.78953	0.0002	0.00150393	down	1.13179	0.10735	0.233105	non	Inf-Down
FGSG_00350	probable ASF1 - anti-silencing protein	IPR006818 Histone chaperone, ASF1-like;IPR017282 Histone deposition protein Asf1	66.7973	83.5321	71.3202	0.318271	0.59245	0.73135	non	0.0931708	0.88395	0.932381	non	0.225101	0.72845	0.831703	non	non
FGSG_00351	conserved hypothetical protein	IPR002523 Mg2+ transporter protein, CorA-like/Zinc transport protein ZntB	17.747	2.18245	0.348333	-2.55845	0.0002	0.00150393	down	-3.79741	0.01245	0.0469849	down	1.23896	0.0688	0.169813	non	Inf-Down		TP
FGSG_00352	related to CCAAT-binding factor HAPB protein	IPR001289 CCAAT-binding transcription factor, subunit B	97.1206	55.2455	17.3024	-0.802818	0.1654	0.314989	non	-2.42252	0.00015	0.00116684	down	1.6197	0.01935	0.0657374	non	Inf-Down	TF
FGSG_00353	related to peroxiredoxin 5, mitochondrial precursor	IPR012336 Thioredoxin-like fold;IPR013740 Redoxin	392.033	374.443	454.593	-0.0660566	0.90295	0.943772	non	0.213095	0.6862	0.801991	non	-0.279152	0.637	0.765809	non	non								ROS
FGSG_00354	conserved hypothetical protein	n.d.	3.01536	3.56816	2.92979	0.186084	0.8285	0.897986	non	-0.0310771	0.9776	0.986905	non	0.217161	0.82125	0.893375	non	non
FGSG_00355	probable RAS GTPase-activating protein sar1	IPR000593 RasGAP protein, C-terminal;IPR001936 Ras GTPase-activating protein;IPR008936 Rho GTPase activation protein;IPR023152 Ras GTPase-activating protein, conserved site	89.6351	34.3554	18.3376	-1.35814	0.01245	0.0469849	non	-2.22866	0.00055	0.00364259	down	0.870522	0.16875	0.319288	non	Inf-Down
FGSG_00357	related to methyltransferase S. pombe	IPR002052 DNA methylase, N-6 adenine-specific, conserved site	16.9542	9.03126	18.7603	-0.839819	0.17545	0.32788	non	0.138283	0.8117	0.887327	non	-0.978102	0.1778	0.330888	non	non
FGSG_00358	probable small nuclear ribonucleoprotein	IPR001163 Like-Sm ribonucleoprotein (LSM) domain;IPR006649 Like-Sm ribonucleoprotein (LSM) domain, eukaryotic/archaea-type;IPR010920 Like-Sm ribonucleoprotein (LSM)-related domain	162.508	100.75	100.228	-0.684332	0.2648	0.428195	non	-0.691753	0.2888	0.45339	non	0.0074204	0.9921	0.995132	non	non
FGSG_00359	related to cullulin 3	IPR001373 Cullin, N-terminal;IPR011991 Winged helix-turn-helix transcription repressor DNA-binding;IPR016158 Cullin homology;IPR016159 Cullin repeat-like-containing domain;IPR019559 Cullin protein, neddylation domain	32.989	12.4801	7.2108	-1.33424	0.04705	0.128387	non	-2.04947	0.0027	0.0140117	down	0.715236	0.3397	0.506775	non	Inf-Down	TF
FGSG_00360	probable LSM2 - Sm-like (Lsm) protein	IPR001163 Like-Sm ribonucleoprotein (LSM) domain;IPR006649 Like-Sm ribonucleoprotein (LSM) domain, eukaryotic/archaea-type;IPR010920 Like-Sm ribonucleoprotein (LSM)-related domain;IPR016654 U6 snRNA-associated Sm-like protein LSm2	318.663	245.951	356.997	-0.372327	0.53725	0.6869	non	0.163396	0.78735	0.871527	non	-0.535723	0.42775	0.591698	non	non
FGSG_00361	related to PSO2 - DNA repair protein	IPR011084 DNA repair metallo-beta-lactamase	8.86271	6.21587	3.32744	-0.450811	0.4111	0.576183	non	-1.18847	0.03045	0.0926795	non	0.73766	0.2079	0.367481	non	non
FGSG_00362	related to severin kinase	IPR000719 Protein kinase, catalytic domain;IPR002290 Serine/threonine-protein kinase, catalytic domain;IPR008271 Serine/threonine-protein kinase, active site;IPR011009 Protein kinase-like domain;IPR017441 Protein kinase, ATP binding site;IPR017442 Serine/threonine-protein kinase-like domain;IPR020635 Tyrosine-protein kinase, catalytic domain	27.4704	12.7771	6.56261	-1.04719	0.06435	0.161747	non	-1.91251	0.0059	0.0263	non	0.865316	0.20605	0.365335	non	non				PK				ROS
FGSG_00363	conserved hypothetical protein	IPR019337 Telomere length regulation protein, conserved domain	12.2112	7.34394	3.49229	-0.662961	0.2655	0.42893	non	-1.55624	0.0065	0.0283734	non	0.893278	0.15965	0.30743	non	non
FGSG_00364	probable ubiquitin-activating enzyme	IPR000127 Ubiquitin-activating enzyme repeat;IPR000594 UBA/THIF-type NAD/FAD binding fold;IPR009036 Molybdenum cofactor biosynthesis, MoeB;IPR014929 E2 binding;IPR016040 NAD(P)-binding domain;IPR019572 Ubiquitin-activating enzyme;IPR023318 Ubiquitin activating enzyme, alpha domain	25.8056	26.741	14.0114	0.0494854	0.93255	0.961183	non	-0.836476	0.20435	0.363252	non	0.885961	0.2244	0.386324	non	non
FGSG_00365	probable DNA-directed RNA polymerase	IPR001514 DNA-directed RNA polymerase, 30-40kDa subunit, conserved site;IPR009025 DNA-directed RNA polymerase, RBP11-like;IPR011261 DNA-directed RNA polymerase, dimerisation;IPR011262 DNA-directed RNA polymerase, insert domain;IPR011263 DNA-directed RNA polymerase, RpoA/D/Rpb3-type	47.3748	13.6175	35.6522	-1.72656	0.00975	0.0389318	non	-0.400356	0.53025	0.681113	non	-1.3262	0.04125	0.116445	non	non
FGSG_00367	probable proteasome endopeptidase complex chain PUP1	IPR000243 Peptidase T1A, proteasome beta-subunit;IPR001353 Proteasome, subunit alpha/beta;IPR023333 Proteasome B-type subunit;IPR024689 Proteasome beta subunit, C-terminal	236.527	241.435	152.925	0.0295065	0.95335	0.973233	non	-0.625864	0.2164	0.377206	non	0.65537	0.24925	0.412872	non	non
FGSG_00369	related to ERV46 - component of copii vesicles	IPR012936 Domain of unknown function DUF1692	123.662	180.841	90.9425	0.544656	0.26995	0.433439	non	-0.439218	0.41265	0.577635	non	0.983874	0.0828	0.193959	non	non
FGSG_00370	related to cleavage stimulation factor 64K chain	IPR000504 RNA recognition motif domain;IPR012677 Nucleotide-binding, alpha-beta plait	46.335	55.8084	24.5889	0.263197	0.6652	0.786799	non	-0.887389	0.1413	0.282329	non	1.15059	0.09205	0.209186	non	non
FGSG_00371	probable MNR2 - Manganese resistance protein	IPR002523 Mg2+ transporter protein, CorA-like/Zinc transport protein ZntB	93.0321	12.2888	4.04854	-2.82294	0.00035	0.00246023	down	-4.21922	5e-05	0.000429738	down	1.39627	0.0685	0.169276	non	Inf-Down		TP
FGSG_00372	conserved hypothetical protein	IPR005612 CCAAT-binding factor	40.4703	23.6522	17.4726	-0.750362	0.25295	0.416527	non	-1.16669	0.06935	0.170796	non	0.416329	0.5162	0.669376	non	non	TF
FGSG_00373	probable H+-transporting two-sector ATPase chain b precursor	IPR008688 ATPase, F0 complex, subunit B, mitochondrial;IPR013837 ATPase, F0 complex subunit B, mitochondrial, metazoa	1025.2	1863.96	3483.31	0.861833	0.08485	0.197407	non	1.76356	0.0013	0.00761312	non	-0.901728	0.1397	0.280077	non	non
FGSG_00374	related to SRC1 - regulation of cohesion (Splice variant I)	IPR018996 Inner nuclear membrane protein MAN1	37.9661	34.8296	10.2647	-0.121068	0.8329	0.900769	non	-1.79041	0.0077	0.0324033	non	1.66934	0.01575	0.056232	non	non
FGSG_00375	related to monooxigenase	IPR002938 Monooxygenase, FAD-binding;IPR003042 Aromatic-ring hydroxylase-like;IPR010971 Ubiquinone biosynthesis hydroxylase, UbiH/UbiF/VisC/COQ6;IPR018168 Ubiquinone biosynthesis hydroxylase, UbiH/UbiF/VisC/COQ6, conserved site	31.1812	21.8776	30.8421	-0.492282	0.4496	0.611685	non	-0.0152826	0.9822	0.98953	non	-0.477	0.4695	0.629391	non	non								ROS
FGSG_00376	probable NADH dehydrogenase (ubiquinone) 49K chain	IPR001135 NADH-quinone oxidoreductase, subunit D;IPR010219 NADH dehydrogenase I, subunit D;IPR014029 NADH:ubiquinone oxidoreductase, 49kDa subunit, conserved site;IPR022885 NAD(P)H-quinone oxidoreductase subunit D/H	445.783	525.114	552.241	0.235801	0.6291	0.759826	non	0.308334	0.5214	0.673726	non	-0.0725326	0.8872	0.934348	non	non								ROS
FGSG_00377	conserved hypothetical protein	IPR000182 GCN5-related N-acetyltransferase (GNAT) domain;IPR016181 Acyl-CoA N-acyltransferase	35.4949	34.9433	20.226	-0.021972	0.97185	0.983693	non	-0.781862	0.2264	0.388425	non	0.75989	0.2295	0.391804	non	non			HM
FGSG_00378	conserved hypothetical protein	n.d.	23.5947	16.6705	11.5099	-0.477005	0.39105	0.557225	non	-0.975277	0.1203	0.25246	non	0.498273	0.48135	0.639731	non	non
FGSG_00379	conserved hypothetical protein	IPR003014 PAN-1 domain	10.8479	22.3093	9.10625	0.976274	0.14655	0.289688	non	-0.229384	0.6828	0.799553	non	1.20566	0.09155	0.208389	non	non						CAZyme			CT
FGSG_00380	related to Ubp11p	IPR001394 Peptidase C19, ubiquitin carboxyl-terminal hydrolase 2;IPR018200 Peptidase C19, ubiquitin carboxyl-terminal hydrolase 2, conserved site	27.8551	15.7355	14.2424	-0.785915	0.19525	0.352197	non	-0.920736	0.17415	0.326192	non	0.134822	0.84575	0.908906	non	non									CT
FGSG_00381	conserved hypothetical protein	n.d.	0.869252	0.023192	0.16417	-0.869384	1	1	non	-0.683159	1	1	non	-0.186225	1	1	non	non
FGSG_00383	conserved hypothetical protein	IPR008426 Centromere protein Cenp-H	30.8398	19.7467	15.0505	-0.617949	0.33315	0.500064	non	-0.988213	0.1393	0.279499	non	0.370264	0.5767	0.718886	non	non
FGSG_00384	hypothetical protein	n.d.	1.28579	0.358881	1.75895	-0.750274	0.26075	0.424266	non	0.271426	0.74955	0.846132	non	-1.0217	0.23625	0.399245	non	non
FGSG_00385	probable NHP6B - nonhistone chromosomal protein	IPR000135 High mobility group, HMG1/HMG2, subgroup;IPR000910 High mobility group, HMG1/HMG2;IPR009071 High mobility group, superfamily	2520.38	3094.18	3015.75	0.29581	0.5228	0.67489	non	0.258782	0.57555	0.717983	non	0.0370282	0.94115	0.966149	non	non	TF
FGSG_00387	probable PGM2 - phosphoglucomutase, major isoform	IPR005841 Alpha-D-phosphohexomutase superfamily;IPR005843 Alpha-D-phosphohexomutase, C-terminal;IPR005844 Alpha-D-phosphohexomutase, alpha/beta/alpha domain I;IPR005845 Alpha-D-phosphohexomutase, alpha/beta/alpha domain II;IPR005846 Alpha-D-phosphohexomutase, alpha/beta/alpha domain III;IPR016055 Alpha-D-phosphohexomutase, alpha/beta/alpha I/II/III;IPR016066 Alpha-D-phosphohexomutase, conserved s…	168.02	129.395	59.1899	-0.374305	0.4425	0.605209	non	-1.4896	0.00275	0.0142272	non	1.1153	0.0457	0.125632	non	non
FGSG_00388	probable REX2 - putative 3`-5` exonuclease	IPR006055 Exonuclease;IPR012337 Ribonuclease H-like;IPR013520 Exonuclease, RNase T/DNA polymerase III	58.9053	59.8339	58.1475	0.0221918	0.9717	0.983612	non	-0.0183665	0.97815	0.987219	non	0.0405583	0.9505	0.971553	non	non
FGSG_00389	conserved hypothetical protein	IPR000683 Oxidoreductase, N-terminal;IPR016040 NAD(P)-binding domain	4.95778	18.7464	14.7451	1.72874	0.02585	0.0819098	non	1.40206	0.04565	0.12553	non	0.326687	0.64025	0.76825	non	non
FGSG_00390	conserved hypothetical protein	n.d.	262.016	183.11	72.5328	-0.514583	0.2957	0.46074	non	-1.83869	0.00145	0.00835078	non	1.32411	0.03295	0.0983612	non	non									CT
FGSG_00391	conserved hypothetical protein	IPR000086 NUDIX hydrolase domain;IPR015797 NUDIX hydrolase domain-like	56.3474	35.2396	32.2195	-0.662161	0.28935	0.45397	non	-0.787698	0.208	0.367596	non	0.125537	0.8499	0.911414	non	non
FGSG_00392	conserved hypothetical protein	n.d.	1157.54	463.499	422.772	-1.31856	0.0167	0.0587673	non	-1.45095	0.01825	0.0628628	non	0.132387	0.8383	0.904208	non	non
FGSG_00393	conserved hypothetical protein	n.d.	1930.73	1930.75	2855.73	1.49367e-05	0.99995	0.99995	non	0.564471	0.2408	0.404103	non	-0.564456	0.2871	0.451591	non	non
FGSG_00394	hypothetical protein	n.d.	10.6446	0.078411	1.69316	-3.43268	0.13575	0.274586	down	-2.11229	0.0833	0.194821	down	-1.32039	0.2031	0.361736	non	Inf-Down
FGSG_00395	probable ribosomal protein S12, cytosolic	IPR002222 Ribosomal protein S19/S15;IPR005713 Ribosomal protein S19A/S15e;IPR020934 Ribosomal protein S19 conserved site;IPR023575 Ribosomal protein S19, superfamily	3607.81	5723.14	10452	0.665536	0.20625	0.365577	non	1.53432	0.00625	0.027529	non	-0.868786	0.1423	0.283727	non	non
FGSG_00397	probable alpha-tubulin B	IPR000217 Tubulin;IPR002452 Alpha tubulin;IPR003008 Tubulin/FtsZ, GTPase domain;IPR008280 Tubulin/FtsZ, C-terminal;IPR017975 Tubulin, conserved site;IPR018316 Tubulin/FtsZ, 2-layer sandwich domain;IPR023123 Tubulin, C-terminal	751.275	1496.41	1073.72	0.993137	0.0494	0.133154	non	0.514629	0.31625	0.482566	non	0.478508	0.3889	0.555196	non	non
FGSG_00398	related to nuM1, hnRNP protein	IPR000504 RNA recognition motif domain;IPR012677 Nucleotide-binding, alpha-beta plait	87.8932	16.2075	18.2174	-2.36904	0.0055	0.0248781	down	-2.20966	0.0082	0.0340503	down	-0.159376	0.79925	0.879284	non	Inf-Down
FGSG_00399	related to DEP1 protein, regulator of phospholipid metabolism	IPR013907 Sds3-like	52.4808	16.7874	7.05921	-1.58817	0.0091	0.0369099	non	-2.73031	0.00045	0.0030636	down	1.14215	0.1026	0.22586	non	Inf-Down
FGSG_00402	conserved hypothetical protein	n.d.	37.38	25.07	16.5635	-0.557964	0.3466	0.513708	non	-1.12777	0.06075	0.155117	non	0.56981	0.37265	0.539463	non	non
FGSG_00404	conserved hypothetical protein	IPR001138 Zn(2)-C6 fungal-type DNA-binding domain;IPR007219 Transcription factor, fungi	107.825	1.45003	0.324909	-5.47307	5e-05	0.000429738	down	-6.35997	0.0156	0.0558166	down	0.886906	0.1304	0.266982	non	Inf-Down	TF
FGSG_00405	related to transporter protein HOL1	IPR011701 Major facilitator superfamily;IPR016196 Major facilitator superfamily domain, general substrate transporter;IPR020846 Major facilitator superfamily domain	108.648	33.6015	15.2171	-1.66397	0.00185	0.010243	non	-2.75729	0.0004	0.00276282	down	1.09332	0.1206	0.252904	non	Inf-Down		TP
FGSG_00406	conserved hypothetical protein	IPR000560 Histidine phosphatase superfamily, clade-2	63.3847	22.659	16.7716	-1.44433	0.01315	0.0489736	non	-1.85714	0.00725	0.030911	non	0.412816	0.5669	0.711036	non	non									CT
FGSG_00407	probable 2,4-dienoyl-CoA reductase SPS19	IPR002198 Short-chain dehydrogenase/reductase SDR;IPR002347 Glucose/ribitol dehydrogenase;IPR016040 NAD(P)-binding domain	34.721	7.37296	11.457	-2.09296	0.00525	0.0239688	down	-1.51982	0.03315	0.0988122	non	-0.573147	0.41145	0.576522	non	Inf-Down					DH			ROS
FGSG_00408	related to MAP kinase kinase kinase Wis4	IPR000719 Protein kinase, catalytic domain;IPR002290 Serine/threonine-protein kinase, catalytic domain;IPR008271 Serine/threonine-protein kinase, active site;IPR011009 Protein kinase-like domain;IPR017240 MAP kinase kinase kinase, SSK22;IPR017441 Protein kinase, ATP binding site;IPR017442 Serine/threonine-protein kinase-like domain;IPR020635 Tyrosine-protein kinase, catalytic domain	32.3985	13.9735	5.91197	-1.15737	0.0233	0.0756887	non	-2.27261	0.0009	0.00557314	down	1.11524	0.07715	0.184341	non	Inf-Down				PK
FGSG_00409	related to cytidine deaminase	IPR002125 CMP/dCMP deaminase, zinc-binding;IPR006262 Cytidine deaminase, homotetrameric;IPR016192 APOBEC/CMP deaminase, zinc-binding;IPR016193 Cytidine deaminase-like	56.715	84.6601	103.766	0.569677	0.4015	0.567141	non	0.860152	0.2108	0.370834	non	-0.290475	0.66545	0.786987	non	non
FGSG_00410	conserved hypothetical protein	n.d.	64.043	38.3663	37.7188	-0.724433	0.20325	0.361911	non	-0.74836	0.19135	0.347537	non	0.0239269	0.9712	0.983332	non	non
FGSG_00411	conserved hypothetical protein	n.d.	2.84968	1.06786	0.132868	-0.8966	0.1649	0.314379	non	-1.76476	0.06385	0.160826	non	0.868159	1	1	non	non							PE		CS
FGSG_00412	conserved hypothetical protein	n.d.	0.132727	0	0	-0.1798	1	1	non	-0.1798	1	1	non	0	1	1	non	non
FGSG_00413	related to hsp70 protein	IPR001023 Heat shock protein Hsp70	0.646337	0.265546	0.0192078	-0.3795	1	1	non	-0.691811	1	1	non	0.312312	1	1	non	non
FGSG_00414	related to S.pombe beta-transducin	IPR001680 WD40 repeat;IPR011046 WD40 repeat-like-containing domain;IPR015943 WD40/YVTN repeat-like-containing domain;IPR017986 WD40-repeat-containing domain;IPR019775 WD40 repeat, conserved site;IPR019781 WD40 repeat, subgroup;IPR019782 WD40 repeat 2;IPR020472 G-protein beta WD-40 repeat	28.5223	36.2464	26.7628	0.335296	0.5837	0.724445	non	-0.088652	0.8875	0.934529	non	0.423948	0.53045	0.681286	non	non
FGSG_00415	conserved hypothetical protein	IPR018466 Cell wall beta-glucan synthesis	4426.67	2026.66	1775.13	-1.12673	0.05805	0.150047	non	-1.31781	0.02975	0.0910612	non	0.191079	0.73695	0.8374	non	non									CS
FGSG_00416	probable nitrate transport protein crnA	IPR004737 Nitrate transporter;IPR011701 Major facilitator superfamily;IPR016196 Major facilitator superfamily domain, general substrate transporter;IPR020846 Major facilitator superfamily domain	37.9503	77.6088	18.3442	1.01306	0.06505	0.163025	non	-1.00973	0.10825	0.234496	non	2.02279	0.0053	0.0241515	up	non		TP
FGSG_00417	probable methylenetetrahydrofolate dehydrogenase (NAD+)	IPR000672 Tetrahydrofolate dehydrogenase/cyclohydrolase;IPR016040 NAD(P)-binding domain;IPR020630 Tetrahydrofolate dehydrogenase/cyclohydrolase, catalytic domain;IPR020631 Tetrahydrofolate dehydrogenase/cyclohydrolase, NAD(P)-binding domain	22.9542	32.7766	34.6027	0.495745	0.48265	0.640844	non	0.571708	0.41675	0.581456	non	-0.0759625	0.90495	0.944966	non	non								ROS
FGSG_00418	conserved hypothetical protein	n.d.	19.3222	7.6546	2.63784	-1.23152	0.06765	0.167807	non	-2.4819	0.00045	0.0030636	down	1.25039	0.0747	0.180166	non	Inf-Down
FGSG_00419	conserved hypothetical protein	n.d.	30.3609	45.2907	27.3482	0.561755	0.4076	0.572911	non	-0.14571	0.81785	0.891194	non	0.707465	0.2699	0.433388	non	non
FGSG_00421	probable methionine adenosyltransferase ETH-1	IPR002133 S-adenosylmethionine synthetase;IPR022628 S-adenosylmethionine synthetase, N-terminal;IPR022629 S-adenosylmethionine synthetase, central domain;IPR022630 S-adenosylmethionine synthetase, C-terminal;IPR022631 S-adenosylmethionine synthetase, conserved site;IPR022636 S-adenosylmethionine synthetase superfamily	265.279	158.805	118.379	-0.736626	0.13	0.266412	non	-1.15739	0.03805	0.10957	non	0.420763	0.4562	0.617635	non	non
FGSG_00422	conserved hypothetical protein	n.d.	52.7273	0.593852	0.750093	-5.07507	0.0493	0.132948	down	-4.94015	0.02615	0.0826322	down	-0.134914	1	1	non	Inf-Down
FGSG_00423	related to phosphatidylinositol phospholipase	IPR000909 Phospholipase C, phosphatidylinositol-specific , X domain;IPR017946 PLC-like phosphodiesterase, TIM beta/alpha-barrel domain	3.77989	12.2273	7.75892	1.46847	0.03195	0.0961244	non	0.873776	0.1733	0.325121	non	0.594694	0.4305	0.594213	non	non
FGSG_00424	conserved hypothetical protein	n.d.	348.309	339.806	220.486	-0.0355531	0.9361	0.963159	non	-0.657288	0.16765	0.317894	non	0.621735	0.2268	0.388849	non	non
FGSG_00425	related to PAC2 - involved in the stabilization of microtubles	IPR000938 Cytoskeleton-associated protein, Gly-rich domain;IPR001611 Leucine-rich repeat;IPR003591 Leucine-rich repeat, typical subtype;IPR023092 Cytoskeleton-associated protein, Gly-rich conserved site	23.477	27.0807	17.2295	0.198152	0.74795	0.845022	non	-0.425152	0.52535	0.677058	non	0.623304	0.39775	0.563604	non	non				PK
FGSG_00426	conserved hypothetical protein	IPR000571 Zinc finger, CCCH-type	1.7902	0.9094	1.09495	-0.547249	0.49905	0.654845	non	-0.413453	0.6236	0.755619	non	-0.133796	1	1	non	non	TF
FGSG_00427	probable pyridoxine 4-dehydrogenase	IPR001395 Aldo/keto reductase;IPR023210 NADP-dependent oxidoreductase domain	6.67495	9.08598	9.06209	0.394122	0.5251	0.676848	non	0.390701	0.53725	0.6869	non	0.00342127	0.9921	0.995132	non	non								ROS
FGSG_00428	related to dynein intermediate chain 1, cytosolic	IPR001680 WD40 repeat;IPR011046 WD40 repeat-like-containing domain;IPR015943 WD40/YVTN repeat-like-containing domain;IPR017986 WD40-repeat-containing domain;IPR019781 WD40 repeat, subgroup;IPR019782 WD40 repeat 2	49.9977	44.1026	26.8824	-0.177222	0.71805	0.824521	non	-0.871077	0.13355	0.271497	non	0.693856	0.26185	0.425289	non	non
FGSG_00429	related to F1F0-ATP synthase subunit E	IPR008386 ATPase, F0 complex, subunit E, mitochondrial	2359.27	1284.47	2817.25	-0.876656	0.0962	0.215797	non	0.255848	0.6096	0.744743	non	-1.1325	0.0373	0.107927	non	non
FGSG_00430	probable oligosaccharyltransferase	IPR003674 Oligosaccharyl transferase, STT3 subunit	67.6454	76.3231	57.3903	0.171736	0.7198	0.825745	non	-0.233434	0.6457	0.772293	non	0.405171	0.4393	0.602306	non	non						CAZyme
FGSG_00431	conserved hypothetical protein	n.d.	0.279371	0.0390629	0.124325	-0.300152	1	1	non	-0.186376	1	1	non	-0.113776	1	1	non	non
FGSG_00432	hypothetical protein	n.d.	0	1.37113	0.15423	1.24557	0.0184	0.0632382	non	0.206931	1	1	non	1.03864	0.27835	0.442323	non	non
FGSG_00433	related to protein kinase RAD53	IPR000253 Forkhead-associated (FHA) domain;IPR000719 Protein kinase, catalytic domain;IPR002290 Serine/threonine-protein kinase, catalytic domain;IPR008271 Serine/threonine-protein kinase, active site;IPR008984 SMAD/FHA domain;IPR011009 Protein kinase-like domain;IPR017441 Protein kinase, ATP binding site;IPR017442 Serine/threonine-protein kinase-like domain;IPR020635 Tyrosine-protein kinase, cat…	19.7814	4.00189	3.36393	-2.05475	0.00075	0.00476336	down	-2.25159	0.00015	0.00116684	down	0.196845	0.7235	0.828307	non	Inf-Down				PK
FGSG_00434	conserved hypothetical protein	IPR001849 Pleckstrin homology domain;IPR011993 Pleckstrin homology-type	255.371	12.73	8.82821	-4.22283	5e-05	0.000429738	down	-4.70516	5e-05	0.000429738	down	0.482331	0.44425	0.606814	non	Inf-Down
FGSG_00435	conserved hypothetical protein	IPR001932 Protein phosphatase 2C-like	283.287	44.2586	93.8047	-2.65108	5e-05	0.000429738	down	-1.58432	0.01	0.0397059	non	-1.06677	0.11875	0.250287	non	Inf-Down				PK
FGSG_00436	conserved hypothetical protein	IPR006984 Protein of unknown function DUF652	67.9351	40.341	66.6506	-0.737665	0.24	0.403321	non	-0.027136	0.96635	0.980614	non	-0.710529	0.2806	0.444717	non	non
FGSG_00437	conserved hypothetical protein	IPR007941 Protein of unknown function DUF726	36.503	6.61589	4.50496	-2.29992	0.0002	0.00150393	down	-2.7682	0.0002	0.00150393	down	0.468281	0.44855	0.61073	non	Inf-Down
FGSG_00438	conserved hypothetical protein	n.d.	550.241	131.926	44.4211	-2.05206	0.0009	0.00557314	down	-3.60125	5e-05	0.000429738	down	1.54919	0.0173	0.0603854	non	Inf-Down
FGSG_00439	conserved hypothetical protein	IPR008564 Protein of unknown function DUF846, eukaryotic	70.3205	68.0086	67.3256	-0.0475407	0.9352	0.962652	non	-0.0618906	0.9166	0.951891	non	0.0143499	0.9819	0.989348	non	non
FGSG_00440	related to citrate lyase beta subunit	IPR005000 Aldehyde-lyase domain;IPR011206 Citrate lyase, beta subunit;IPR015813 Pyruvate/Phosphoenolpyruvate kinase	47.0539	43.28	56.4365	-0.117998	0.8423	0.906715	non	0.257314	0.67715	0.795516	non	-0.375313	0.58785	0.727738	non	non
FGSG_00441	conserved hypothetical protein	n.d.	0.963639	0	1.57426	-0.97353	1	1	non	0.390628	0.4874	0.64489	non	-1.36416	0.0001	0.000811542	non	non
FGSG_00442	related to glycine-rich RNA-binding protein	IPR000504 RNA recognition motif domain;IPR012677 Nucleotide-binding, alpha-beta plait	308.922	111.345	115.223	-1.46397	0.01835	0.0631098	non	-1.41501	0.0206	0.0689415	non	-0.0489597	0.94205	0.96669	non	non
FGSG_00443	related to E.coli cation transport protein	IPR006840 ChaC-like protein;IPR013024 Butirosin biosynthesis, BtrG-like	75.8941	13.3906	31.207	-2.41775	0.00055	0.00364259	down	-1.2555	0.0504	0.135169	non	-1.16225	0.0721	0.175631	non	Inf-Down
FGSG_00444	related to programmed cell death protein (calcium-binding protein)	IPR002048 Calcium-binding EF-hand;IPR011992 EF-hand-like domain;IPR018247 EF-Hand 1, calcium-binding site;IPR018248 EF-hand;IPR018249 EF-HAND 2	2948.2	105.5	66.4813	-4.7914	0.0017	0.00954084	down	-5.44969	0.0007	0.00448744	down	0.658294	0.3292	0.496032	non	Inf-Down
FGSG_00446	conserved hypothetical protein	n.d.	49.5599	9.3198	5.67667	-2.29258	0.002	0.0109328	down	-2.92079	0.0003	0.0021518	down	0.628214	0.36465	0.531668	non	Inf-Down
FGSG_00447	conserved hypothetical protein	IPR001792 Acylphosphatase-like;IPR017968 Acylphosphatase, conserved site;IPR020456 Acylphosphatase	57.2787	36.894	21.1858	-0.620999	0.4534	0.615122	non	-1.39333	0.09705	0.217172	non	0.772333	0.45535	0.616865	non	non
FGSG_00448	probable pre-mRNA splicing factor ATP-dependent RNA helicase PRP16	IPR001650 Helicase, C-terminal;IPR002464 DNA/RNA helicase, ATP-dependent, DEAH-box type, conserved site;IPR007502 Helicase-associated domain;IPR011545 DNA/RNA helicase, DEAD/DEAH box type, N-terminal;IPR011709 Domain of unknown function DUF1605;IPR014001 DEAD-like helicase	25.5625	9.8169	6.52007	-1.2961	0.0333	0.0991488	non	-1.82057	0.0037	0.0181444	non	0.524469	0.379	0.545586	non	non											C05
FGSG_00449	related to WD repeat protein IEF SSP 9502	IPR001680 WD40 repeat;IPR011046 WD40 repeat-like-containing domain;IPR015943 WD40/YVTN repeat-like-containing domain;IPR017986 WD40-repeat-containing domain;IPR019775 WD40 repeat, conserved site;IPR019781 WD40 repeat, subgroup;IPR019782 WD40 repeat 2;IPR020472 G-protein beta WD-40 repeat	104.115	32.7941	31.3284	-1.63713	0.04545	0.125126	non	-1.70109	0.0418	0.117591	non	0.0639693	0.923	0.955651	non	non											C05
FGSG_00450	conserved hypothetical protein	n.d.	786.59	529.597	252.786	-0.569828	0.2149	0.375532	non	-1.63383	0.0035	0.017345	non	1.064	0.0674	0.167373	non	non											C05
FGSG_00452	related to nodulation protein nodB	IPR002509 Polysaccharide deacetylase;IPR011330 Glycoside hydrolase/deacetylase, beta/alpha-barrel	151.876	161.264	135.708	0.085981	0.8809	0.930534	non	-0.161264	0.7757	0.863802	non	0.247245	0.6972	0.809866	non	non						CAZyme			CT		C05
FGSG_00453	conserved hypothetical protein	n.d.	93.8978	0	0.302338	-6.5683	5e-05	0.000429738	down	-6.1872	0.1242	0.258096	down	-0.381104	1	1	non	Inf-Down											C05
FGSG_00455	conserved hypothetical protein	n.d.	468.102	77.3977	84.8766	-2.58102	0.00015	0.00116684	down	-2.44956	0.0002	0.00150393	down	-0.131454	0.85485	0.914505	non	Inf-Down											C05
FGSG_00456	conserved hypothetical protein	n.d.	1.02454	2.45864	0.798678	0.772611	0.31315	0.479326	non	-0.170657	1	1	non	0.943268	0.2935	0.45837	non	non									CT		C05
FGSG_00457	conserved hypothetical protein	IPR013216 Methyltransferase type 11	87.2759	11.0893	60.1879	-2.86829	0.0009	0.00557314	down	-0.528773	0.47165	0.631249	non	-2.33952	0.00185	0.010243	down	Inf-Down
FGSG_00458	related to LSM6 - Sm-like (Lsm) protein	IPR001163 Like-Sm ribonucleoprotein (LSM) domain;IPR006649 Like-Sm ribonucleoprotein (LSM) domain, eukaryotic/archaea-type;IPR010920 Like-Sm ribonucleoprotein (LSM)-related domain	306.75	275.981	391.271	-0.151972	0.82125	0.893375	non	0.350092	0.5956	0.733833	non	-0.502064	0.44645	0.608818	non	non
FGSG_00459	conserved hypothetical protein	IPR022617 Small ubiquitin-related modifier, SUMO	22.4259	15.9223	8.1421	-0.469179	0.46375	0.624366	non	-1.35751	0.01495	0.05403	non	0.888328	0.1893	0.345048	non	non
FGSG_00460	related to NAD-dependent histone deacetylases	IPR003000 NAD-dependent deacetylase, sirtuin family	44.5103	6.46695	6.00062	-2.6076	5e-05	0.000429738	down	-2.70064	5e-05	0.000429738	down	0.0930364	0.8676	0.922344	non	Inf-Down
FGSG_00461	related to mitochondrial rhomboid protease	IPR002610 Peptidase S54, rhomboid;IPR022764 Peptidase S54, rhomboid domain	27.5672	17.0202	23.8321	-0.664745	0.2601	0.423626	non	-0.202153	0.744	0.842286	non	-0.462591	0.47665	0.635609	non	non
FGSG_00462	conserved hypothetical protein	n.d.	22.9269	59.2587	45.7694	1.33254	0.04525	0.124713	non	0.966931	0.13825	0.278042	non	0.365605	0.5754	0.717866	non	non
FGSG_00463	conserved hypothetical protein	n.d.	77.4708	23.5114	18.427	-1.6787	0.00565	0.0254126	non	-2.01409	0.0024	0.0127148	down	0.33539	0.61965	0.752549	non	Inf-Down							PE		CS
FGSG_00464	conserved hypothetical protein	n.d.	75.3132	96.6895	90.8498	0.356271	0.50715	0.661747	non	0.267344	0.6426	0.769973	non	0.0889269	0.8776	0.928497	non	non									CT
FGSG_00465	conserved hypothetical protein	IPR001910 Inosine/uridine-preferring nucleoside hydrolase domain;IPR023186 Inosine/uridine-preferring nucleoside hydrolase	96.4139	141.516	90.1264	0.548924	0.2671	0.430496	non	-0.0962586	0.8514	0.912349	non	0.645183	0.21935	0.380561	non	non
FGSG_00466	related to Sm-like protein LSm8	IPR001163 Like-Sm ribonucleoprotein (LSM) domain;IPR006649 Like-Sm ribonucleoprotein (LSM) domain, eukaryotic/archaea-type;IPR010920 Like-Sm ribonucleoprotein (LSM)-related domain	196.039	157.16	158.369	-0.317096	0.628	0.758978	non	-0.30611	0.6375	0.766185	non	-0.0109863	0.9861	0.991732	non	non
FGSG_00467	related to C-type cyclin	IPR006671 Cyclin, N-terminal;IPR013763 Cyclin-like;IPR015429 Cyclin C/H/T/L	66.7234	30.5849	16.6823	-1.10042	0.0802	0.189567	non	-1.93735	0.00265	0.0137971	non	0.836929	0.19705	0.354404	non	non	TF
FGSG_00468	related to U4/U6 small nuclear ribonucleoprotein	IPR001680 WD40 repeat;IPR003648 Splicing factor motif;IPR011046 WD40 repeat-like-containing domain;IPR014906 Pre-mRNA processing factor 4 (PRP4)-like;IPR015943 WD40/YVTN repeat-like-containing domain;IPR017986 WD40-repeat-containing domain;IPR019775 WD40 repeat, conserved site;IPR019781 WD40 repeat, subgroup;IPR019782 WD40 repeat 2;IPR020472 G-protein beta WD-40 repeat	33.3317	19.9859	11.6714	-0.710121	0.2467	0.410264	non	-1.43797	0.0206	0.0689415	non	0.727844	0.255	0.418549	non	non
FGSG_00469	probable protein kinase	IPR000719 Protein kinase, catalytic domain;IPR000961 AGC-kinase, C-terminal;IPR002290 Serine/threonine-protein kinase, catalytic domain;IPR008271 Serine/threonine-protein kinase, active site;IPR011009 Protein kinase-like domain;IPR017442 Serine/threonine-protein kinase-like domain;IPR020635 Tyrosine-protein kinase, catalytic domain	332.136	36.4391	51.7006	-3.15349	0.0001	0.000811542	down	-2.66022	0.00055	0.00364259	down	-0.493274	0.41265	0.577635	non	Inf-Down				PK
FGSG_00470	conserved hypothetical protein	IPR008960 Carbohydrate-binding domain family 9-like;IPR015920 Cellobiose dehydrogenase, cytochrome	488.695	114.784	82.271	-2.08045	0.0002	0.00150393	down	-2.556	5e-05	0.000429738	down	0.47555	0.42605	0.59015	non	Inf-Down
FGSG_00471	related to F1F0-ATPase complex, subunit h	IPR019711 ATPase, F0 complex, subunit H	1392.8	1479.22	2144.56	0.0867881	0.85385	0.913878	non	0.622331	0.18165	0.335726	non	-0.535543	0.2915	0.456246	non	non
FGSG_00472	probable protein kinase sck1, cAMP-dependent	IPR000008 C2 calcium-dependent membrane targeting;IPR000719 Protein kinase, catalytic domain;IPR000961 AGC-kinase, C-terminal;IPR002290 Serine/threonine-protein kinase, catalytic domain;IPR008271 Serine/threonine-protein kinase, active site;IPR008973 C2 calcium/lipid-binding domain, CaLB;IPR011009 Protein kinase-like domain;IPR017441 Protein kinase, ATP binding site;IPR017442 Serine/threonine-pro…	57.2833	26.6095	21.57	-1.07792	0.0486	0.131539	non	-1.36868	0.01105	0.0428759	non	0.290758	0.62585	0.757316	non	non				PK				ROS
FGSG_00474	conserved hypothetical protein	n.d.	24.1758	7.978	7.10003	-1.48757	0.0414	0.11676	non	-1.63604	0.0249	0.0795933	non	0.148467	0.8419	0.906462	non	non
FGSG_00475	related to nuclear prelamin A recognition factor	IPR004108 Iron hydrogenase, large subunit, C-terminal;IPR009016 Iron hydrogenase	41.3192	22.4576	19.5126	-0.851257	0.1339	0.272001	non	-1.0448	0.069	0.170169	non	0.193545	0.7649	0.856616	non	non
FGSG_00476	conserved hypothetical protein	n.d.	83.1174	26.6553	18.8059	-1.60485	0.02495	0.0797186	non	-2.08647	0.0048	0.0223326	down	0.481626	0.4823	0.64054	non	Inf-Down
FGSG_00477	conserved hypothetical protein	IPR007087 Zinc finger, C2H2;IPR013087 Zinc finger, C2H2-type/integrase, DNA-binding;IPR015880 Zinc finger, C2H2-like	50.4707	44.9645	32.0129	-0.163231	0.79925	0.879284	non	-0.640722	0.30205	0.467501	non	0.47749	0.48475	0.642646	non	non	TF
FGSG_00478	probable 2-dehydro-3-deoxyphosphoheptonate aldolase	IPR006218 DAHP synthetase I/KDSA;IPR006219 DHAP synthase, class 1;IPR013785 Aldolase-type TIM barrel	45.2375	65.6431	93.7908	0.527392	0.3678	0.534732	non	1.03568	0.0705	0.17282	non	-0.508292	0.37495	0.541659	non	non
FGSG_00479	conserved hypothetical protein	IPR012337 Ribonuclease H-like	0.200407	0.583599	0.293332	0.399683	1	1	non	0.107569	1	1	non	0.292114	1	1	non	non
FGSG_00480	probable cyclophilin E	IPR001680 WD40 repeat;IPR002130 Peptidyl-prolyl cis-trans isomerase, cyclophilin-type;IPR011046 WD40 repeat-like-containing domain;IPR015891 Cyclophilin-like;IPR015943 WD40/YVTN repeat-like-containing domain;IPR017986 WD40-repeat-containing domain;IPR019781 WD40 repeat, subgroup;IPR019782 WD40 repeat 2;IPR020892 Peptidyl-prolyl cis-trans isomerase, cyclophilin-type, conserved site	29.4626	15.4508	10.7739	-0.888881	0.14195	0.28324	non	-1.37145	0.02465	0.078972	non	0.482565	0.4351	0.598467	non	non
FGSG_00481	conserved hypothetical protein	IPR006838 FAR-17a/AIG1-like protein	19.125	39.4604	97.6804	1.00752	0.1732	0.324986	non	2.29377	0.0022	0.0118349	up	-1.28625	0.0771	0.184255	non	Inf-UP
FGSG_00482	conserved hypothetical protein	IPR008591 GINS complex, subunit Sld5;IPR021151 GINS complex	17.5003	31.5966	20.1032	0.817173	0.1894	0.345169	non	0.189913	0.7609	0.853912	non	0.62726	0.3632	0.530234	non	non
FGSG_00483	conserved hypothetical protein	n.d.	7.55939	0.877397	0.761685	-2.18877	0.00325	0.016322	down	-2.28055	0.00195	0.0107032	down	0.0917778	1	1	non	Inf-Down
FGSG_00484	conserved hypothetical protein	n.d.	13.4329	2.7024	1.36961	-1.96283	0.07535	0.181274	non	-2.60664	0.0459	0.126047	down	0.643811	0.58895	0.728578	non	Inf-Down
FGSG_00485	conserved hypothetical protein	IPR001680 WD40 repeat;IPR011046 WD40 repeat-like-containing domain;IPR015943 WD40/YVTN repeat-like-containing domain;IPR017986 WD40-repeat-containing domain;IPR019781 WD40 repeat, subgroup;IPR019782 WD40 repeat 2	47.7288	33.2673	22.8821	-0.507942	0.42115	0.58561	non	-1.02884	0.1348	0.273265	non	0.520903	0.4055	0.570929	non	non
FGSG_00486	conserved hypothetical protein	IPR007342 Pseudouridine-5'-phosphate glycosidase;IPR011611 Carbohydrate/purine kinase;IPR022830 Indigoidine synthase A-like	15.3079	21.6452	15.9254	0.473634	0.4321	0.595683	non	0.0536189	0.9274	0.958194	non	0.420015	0.53515	0.685159	non	non
FGSG_00487	conserved hypothetical protein	n.d.	2.75192	9.55902	24.8161	1.49277	0.09145	0.208227	non	2.78257	0.01175	0.0449417	up	-1.2898	0.08985	0.205666	non	Inf-UP							PE		CS
FGSG_00489	related to phenol 2-monooxygenase	IPR002938 Monooxygenase, FAD-binding;IPR003042 Aromatic-ring hydroxylase-like;IPR012336 Thioredoxin-like fold;IPR012941 Phenol hydroxylase, C-terminal dimerisation	134.349	34.5097	18.042	-1.9304	0.00715	0.0305804	non	-2.82943	0.00015	0.00116684	down	0.899028	0.1454	0.288106	non	Inf-Down								ROS
FGSG_00490	probable methylmalonate-semialdehyde dehydrogenase (acylating)	IPR010061 Methylmalonate-semialdehyde dehydrogenase;IPR015590 Aldehyde dehydrogenase domain;IPR016160 Aldehyde dehydrogenase, conserved site;IPR016161 Aldehyde/histidinol dehydrogenase;IPR016162 Aldehyde dehydrogenase, N-terminal;IPR016163 Aldehyde dehydrogenase, C-terminal	156.919	103.758	136.769	-0.592124	0.26605	0.429455	non	-0.196933	0.71115	0.819743	non	-0.395191	0.47465	0.633887	non	non					DH			ROS
FGSG_00491	probable calcium-binding protein precursor cnx1	IPR001580 Calreticulin/calnexin;IPR008985 Concanavalin A-like lectin/glucanase;IPR009033 Calreticulin/calnexin, P;IPR013320 Concanavalin A-like lectin/glucanase, subgroup;IPR018124 Calreticulin/calnexin, conserved site	116.697	328.946	191.568	1.48715	0.00345	0.0171403	non	0.71029	0.18785	0.343284	non	0.776862	0.1745	0.326632	non	non
FGSG_00492	conserved hypothetical protein	n.d.	27509.8	18432.8	13497.4	-0.577645	0.37415	0.540903	non	-1.02721	0.09355	0.211592	non	0.449565	0.48975	0.646891	non	non
FGSG_00493	conserved hypothetical protein	IPR001303 Class II aldolase/adducin, N-terminal;IPR017714 Methylthioribulose-1-phosphate dehydratase	96.1913	82.1156	86.3676	-0.225708	0.7045	0.814991	non	-0.153729	0.7726	0.861753	non	-0.0719791	0.91205	0.949185	non	non
FGSG_00494	conserved hypothetical protein	IPR005606 Sec20	78.7503	34.6231	22.9522	-1.16268	0.04875	0.131837	non	-1.73533	0.01315	0.0489736	non	0.572655	0.4345	0.5979	non	non
FGSG_00495	probable ribosomal protein YmL44, mitochondrial	IPR019716 Ribosomal protein L53, mitochondrial	263.675	190.251	368.866	-0.468755	0.4824	0.640623	non	0.482781	0.47335	0.632752	non	-0.951535	0.1556	0.302013	non	non
FGSG_00496	probable inorganic pyrophosphatase	IPR008162 Inorganic pyrophosphatase	816.886	1587.52	3140.92	0.957712	0.05895	0.151734	non	1.94167	0.00045	0.0030636	non	-0.983963	0.09925	0.2206	non	non
FGSG_00497	conserved hypothetical protein	n.d.	106.355	11.6119	4.34817	-3.08953	5e-05	0.000429738	down	-4.3272	5e-05	0.000429738	down	1.23767	0.05265	0.139623	non	Inf-Down
FGSG_00499	probable oligosaccharyltransferase alpha subunit	IPR007676 Ribophorin I	130.55	141.21	106.343	0.112412	0.81005	0.886296	non	-0.293383	0.54625	0.694216	non	0.405795	0.44235	0.605075	non	non									CT
FGSG_00500	probable hexokinase	IPR001312 Hexokinase;IPR019807 Hexokinase, conserved site;IPR022672 Hexokinase, N-terminal;IPR022673 Hexokinase, C-terminal	122.114	170.841	93.4833	0.481079	0.32455	0.491201	non	-0.381864	0.45615	0.617587	non	0.862943	0.103	0.226473	non	non
FGSG_00501	related to protein-arginine N-methyltransferase	IPR017408 Arginine N-methyltransferase 2;IPR020683 Ankyrin repeat-containing domain	17.4935	30.8705	30.2042	0.785203	0.23135	0.393892	non	0.754722	0.24675	0.410315	non	0.0304814	0.9636	0.979052	non	non
FGSG_00502	related to polyphosphate synthetase	IPR003807 Protein of unknown function DUF202;IPR004331 SPX, N-terminal;IPR018966 VTC domain	69.2475	31.8967	16.0436	-1.0945	0.05815	0.150245	non	-2.04322	0.0054	0.0245198	down	0.948713	0.18005	0.333746	non	Inf-Down
FGSG_00503	related to O-succinylhomoserine (thiol)-lyase	IPR000277 Cys/Met metabolism, pyridoxal phosphate-dependent enzyme;IPR015421 Pyridoxal phosphate-dependent transferase, major region, subdomain 1;IPR015422 Pyridoxal phosphate-dependent transferase, major region, subdomain 2;IPR015424 Pyridoxal phosphate-dependent transferase, major domain	0.0489349	0	0.154287	-0.0689251	1	1	non	0.138077	1	1	non	-0.207002	1	1	non	non
FGSG_00504	probable replication licensing factor MCM4	IPR001208 Mini-chromosome maintenance, DNA-dependent ATPase;IPR008047 Mini-chromosome maintenance complex protein 4;IPR012340 Nucleic acid-binding, OB-fold;IPR016027 Nucleic acid-binding, OB-fold-like;IPR018525 Mini-chromosome maintenance, conserved site	17.5735	11.5769	4.99764	-0.562469	0.30095	0.466314	non	-1.63078	0.00875	0.0358	non	1.06831	0.1058	0.230749	non	non
FGSG_00505	related to coatomer protein zeta chain	IPR011012 Longin-like;IPR022775 AP complex, mu/sigma subunit	216.828	360.571	370.774	0.73109	0.15305	0.298594	non	0.771236	0.1366	0.275787	non	-0.0401469	0.9469	0.96946	non	non									CS
FGSG_00506	related to translation initiation protein SUA5	IPR004388 Sua5/YciO/YrdC/YwlC;IPR005145 SUA5;IPR006070 Sua5/YciO/YrdC, N-terminal;IPR010923 Translation factor, SUA5 type;IPR017945 DHBP synthase RibB-like alpha/beta domain	10.5736	7.78325	7.64503	-0.398011	0.49335	0.64999	non	-0.420895	0.47325	0.632666	non	0.0228839	0.97205	0.983814	non	non
FGSG_00507	related to conserved oligomeric golgi complex component 4	IPR013167 Conserved oligomeric Golgi complex, subunit 4	83.1752	49.2087	28.6263	-0.745458	0.1208	0.253205	non	-1.50652	0.0034	0.0169375	non	0.761059	0.1785	0.331775	non	non
FGSG_00508	probable calcium P-type ATPase	IPR001757 ATPase, P-type, K/Mg/Cd/Cu/Zn/Na/Ca/Na/H-transporter;IPR004014 ATPase, P-type cation-transporter, N-terminal;IPR005834 Haloacid dehalogenase-like hydrolase;IPR006068 ATPase, P-type cation-transporter, C-terminal;IPR008250 ATPase, P-type, ATPase-associated domain;IPR018303 ATPase, P-type phosphorylation site;IPR023214 HAD-like domain;IPR023298 ATPase, P-type, transmembrane domain;IPR0232…	43.3385	16.0266	10.4925	-1.38077	0.0164	0.0579592	non	-1.94787	0.00185	0.010243	non	0.567098	0.3417	0.508773	non	non		TP
FGSG_00509	related to double-strand-break repair protein rad21	IPR006909 Rad21/Rec8-like protein, C-terminal, eukaryotic;IPR006910 Rad21/Rec8-like protein, N-terminal;IPR023093 Rad21/Rec8-like protein, C-terminal	73.1749	39.5626	20.9377	-0.870781	0.1071	0.23272	non	-1.75752	0.00225	0.0120576	non	0.886738	0.15555	0.301947	non	non
FGSG_00510	related to beta-tubulin binding protein	IPR004226 Tubulin binding cofactor A	424.523	262.746	279.83	-0.690088	0.2509	0.414538	non	-0.59954	0.3206	0.487115	non	-0.0905478	0.89995	0.942048	non	non
FGSG_00511	conserved hypothetical protein	IPR008501 Tho complex subunit 7/Mft1p	40.4572	24.5671	20.6175	-0.697334	0.24175	0.40507	non	-0.939423	0.1146	0.244107	non	0.242089	0.6974	0.810008	non	non
FGSG_00512	conserved hypothetical protein	IPR000571 Zinc finger, CCCH-type	24.3673	21.1872	19.5618	-0.193242	0.73455	0.835746	non	-0.303003	0.5998	0.737119	non	0.109761	0.86275	0.919317	non	non	TF
FGSG_00513	conserved hypothetical protein	n.d.	87.2382	31.8327	9.50357	-1.42627	0.0191	0.0650681	non	-3.07052	0.0003	0.0021518	down	1.64425	0.0316	0.0953247	non	Inf-Down
FGSG_00514	conserved hypothetical protein	IPR006597 Sel1-like;IPR011990 Tetratricopeptide-like helical	142.706	87.4869	35.5419	-0.699585	0.18895	0.344621	non	-1.9755	0.0009	0.00557314	non	1.27591	0.0519	0.138166	non	non
FGSG_00515	conserved hypothetical protein	IPR004827 Basic-leucine zipper (bZIP) transcription factor;IPR011616 bZIP transcription factor, bZIP-1	256.249	439.938	128.852	0.77741	0.10735	0.233105	non	-0.986297	0.08665	0.200405	non	1.76371	0.0078	0.0327318	non	non	TF
FGSG_00516	hypothetical protein	n.d.	9.91604	10.3809	5.80108	0.0601651	0.9298	0.95957	non	-0.682614	0.36385	0.530873	non	0.742779	0.3784	0.54501	non	non
FGSG_00517	conserved hypothetical protein	IPR011250 Outer membrane protein, beta-barrel;IPR020915 Uncharacterised protein family UPF0311	2.59102	6.28407	0.876474	1.02035	0.28605	0.450482	non	-0.936369	0.3283	0.495099	non	1.95672	0.0908	0.207174	non	non
FGSG_00518	related to MOB2 protein, required for maintenance in ploidy	IPR005301 Mob1/phocein	156.305	176.49	134.04	0.174173	0.7368	0.837294	non	-0.220178	0.66645	0.787715	non	0.394351	0.4948	0.651198	non	non
FGSG_00519	conserved hypothetical protein	IPR007149 Leo1-like protein	51.396	32.9825	23.7391	-0.624665	0.2663	0.429695	non	-1.08266	0.0545	0.143188	non	0.457999	0.49105	0.647981	non	non
FGSG_00520	conserved hypothetical protein	IPR002641 Patatin/Phospholipase A2-related;IPR016035 Acyl transferase/acyl hydrolase/lysophospholipase;IPR021771 Triacylglycerol lipase	183.711	32.6976	15.5723	-2.45455	0.0001	0.000811542	down	-3.47842	5e-05	0.000429738	down	1.02387	0.12785	0.26336	non	Inf-Down
FGSG_00521	hypothetical protein	n.d.	16.854	10.0868	8.50239	-0.687404	0.3136	0.479795	non	-0.909885	0.1727	0.324338	non	0.222481	0.76785	0.858582	non	non
FGSG_00522	conserved hypothetical protein	n.d.	21.7574	11.0637	3.2691	-0.915663	0.16295	0.311819	non	-2.41433	0.00605	0.0268309	down	1.49867	0.07055	0.172911	non	Inf-Down
FGSG_00523	related to extracellular matrix protein precursor	n.d.	6818.52	4309.06	3183.46	-0.661962	0.2341	0.396861	non	-1.09862	0.03985	0.113452	non	0.436659	0.4661	0.626453	non	non									CS
FGSG_00524	probable UTP-glucose-1-phosphate uridylyltransferase	IPR002618 UTP--glucose-1-phosphate uridylyltransferase;IPR016267 UTP--glucose-1-phosphate uridylyltransferase, subgroup	155.717	216.604	114.292	0.473543	0.3055	0.471182	non	-0.442869	0.3587	0.525785	non	0.916413	0.0942	0.212614	non	non
FGSG_00525	conserved hypothetical protein	IPR022036 Protein of unknown function DUF3605	5.14932	25.4811	20.5484	2.10646	0.0092	0.0372238	up	1.80908	0.01855	0.0636338	non	0.297382	0.63895	0.767271	non	Inf-UP
FGSG_00526	related to dihydroneopterin aldolase	IPR006157 Dihydroneopterin aldolase/epimerase domain	18.795	24.5797	18.2056	0.369863	0.61545	0.749283	non	-0.043609	0.9474	0.969765	non	0.413472	0.57885	0.720585	non	non
FGSG_00528	conserved hypothetical protein	n.d.	18.5813	13.7595	7.11991	-0.407833	0.47105	0.63072	non	-1.26994	0.057	0.148028	non	0.862108	0.20855	0.368282	non	non
FGSG_00529	probable ammonium transporter MEAA	IPR001905 Ammonium transporter;IPR018047 Ammonium transporter, conserved site;IPR024041 Ammonium transporter AmtB-like	170.637	391.831	177.678	1.19455	0.03005	0.0917554	non	0.0580014	0.90945	0.947636	non	1.13655	0.0557	0.145504	non	non		TP
FGSG_00530	related to phytase	IPR000560 Histidine phosphatase superfamily, clade-2	54.4909	35.2589	26.4863	-0.613916	0.26815	0.431593	non	-1.01354	0.0963	0.215956	non	0.399622	0.53	0.680908	non	non
FGSG_00531	conserved hypothetical protein	IPR003819 Taurine catabolism dioxygenase TauD/TfdA	1.83672	3.61681	5.85574	0.702673	0.33115	0.498029	non	1.27309	0.1398	0.280212	non	-0.570416	0.40465	0.570138	non	non								ROS
FGSG_00534	conserved hypothetical protein	IPR000719 Protein kinase, catalytic domain;IPR011009 Protein kinase-like domain;IPR017442 Serine/threonine-protein kinase-like domain	117.581	84.6333	46.4009	-0.469629	0.33765	0.504682	non	-1.32289	0.0125	0.0471283	non	0.853257	0.1478	0.291435	non	non				PK
FGSG_00535	conserved hypothetical protein	IPR007527 Zinc finger, SWIM-type	33.6838	7.40802	4.4584	-2.04442	0.00085	0.00530621	down	-2.66771	0.00045	0.0030636	down	0.623288	0.3178	0.484184	non	Inf-Down	TF
FGSG_00536	conserved hypothetical protein	IPR000504 RNA recognition motif domain;IPR012677 Nucleotide-binding, alpha-beta plait	450.473	191.515	191.066	-1.22967	0.0366	0.106425	non	-1.23304	0.0379	0.109234	non	0.00336871	0.99615	0.997435	non	non
FGSG_00537	related to 5-methylcytosine G/T mismatch-specific DNA glycosylase	IPR011257 DNA glycosylase	36.4011	13.5251	8.91287	-1.36453	0.02115	0.0703437	non	-1.91571	0.00115	0.00686563	non	0.551173	0.3596	0.52668	non	non
FGSG_00538	related to surfeit locus protein 4	IPR002995 Surfeit locus 4	309.713	427.74	288.362	0.46452	0.32115	0.487687	non	-0.102707	0.83335	0.901057	non	0.567228	0.29905	0.464274	non	non
FGSG_00539	related to major facilitator MirA	IPR016196 Major facilitator superfamily domain, general substrate transporter;IPR020846 Major facilitator superfamily domain	0.734037	42.007	70.3547	4.63236	0.0031	0.0156985	up	5.3628	0.00295	0.0150759	up	-0.730437	0.24905	0.41266	non	Inf-UP		TP
FGSG_00540	conserved hypothetical protein	IPR000182 GCN5-related N-acetyltransferase (GNAT) domain;IPR016181 Acyl-CoA N-acyltransferase	2.07759	78.1799	201.455	4.68526	0.1535	0.299205	up	6.03966	0.1535	0.299205	up	-1.3544	0.03655	0.106311	non	Inf-UP			HM
FGSG_00541	related to multidrug resistance protein	IPR001140 ABC transporter, transmembrane domain;IPR003439 ABC transporter-like;IPR003593 ATPase, AAA+ type, core;IPR011527 ABC transporter, transmembrane domain, type 1;IPR017871 ABC transporter, conserved site;IPR017940 ABC transporter, integral membrane type 1	0.442883	2.13685	7.09372	1.12036	0.0473	0.128893	non	2.48785	0.00505	0.023248	up	-1.36749	0.0613	0.156128	non	Inf-UP		TP
FGSG_00542	conserved hypothetical protein	IPR000719 Protein kinase, catalytic domain;IPR011009 Protein kinase-like domain	2.55415	6.96039	5.57975	1.16333	0.08565	0.19875	non	0.888528	0.1468	0.290039	non	0.274806	0.67645	0.795036	non	non				PK					CS
FGSG_00543	related to CDC14 - dual specificity phosphatase	IPR000340 Dual specificity phosphatase, catalytic domain;IPR000387 Protein-tyrosine/Dual-specificity phosphatase;IPR003595 Protein-tyrosine phosphatase, catalytic;IPR016130 Protein-tyrosine phosphatase, active site;IPR020422 Dual specificity phosphatase, subgroup, catalytic domain	42.2763	39.8822	11.4192	-0.0821043	0.87585	0.927426	non	-1.801	0.0282	0.0874754	non	1.7189	0.04775	0.129816	non	non				PK
FGSG_00545	related to transcription factor NUC-1	IPR011598 Helix-loop-helix DNA-binding	39.7011	21.3229	16.0375	-0.866543	0.1392	0.279358	non	-1.25635	0.03055	0.0929132	non	0.389811	0.54485	0.693126	non	non	TF
FGSG_00546	conserved hypothetical protein	IPR015915 Kelch-type beta propeller	41.0451	11.4795	7.29434	-1.75238	0.009	0.0365967	non	-2.34174	0.0014	0.00810642	down	0.589361	0.35325	0.520404	non	Inf-Down
FGSG_00549	conserved hypothetical protein	n.d.	253.373	216.209	207.001	-0.227862	0.67085	0.790903	non	-0.290355	0.6202	0.752967	non	0.0624934	0.9176	0.952472	non	non
FGSG_00550	conserved hypothetical protein	IPR002110 Ankyrin repeat;IPR020683 Ankyrin repeat-containing domain	2.24568	1.5821	0.615085	-0.329976	0.5834	0.724212	non	-1.00691	0.0312	0.0943908	non	0.676935	0.13915	0.279286	non	non
FGSG_00551	related to QDE3 protein (involved in gene silencing)	IPR001650 Helicase, C-terminal;IPR002121 Helicase/RNase D C-terminal, HRDC domain;IPR002464 DNA/RNA helicase, ATP-dependent, DEAH-box type, conserved site;IPR004589 DNA helicase, ATP-dependent, RecQ type;IPR011545 DNA/RNA helicase, DEAD/DEAH box type, N-terminal;IPR014001 DEAD-like helicase;IPR018982 RQC domain	8.29991	1.17046	1.15444	-2.09922	0.00085	0.00530621	down	-2.1099	0.0006	0.00392976	down	0.0106879	1	1	non	Inf-Down
FGSG_00552	conserved hypothetical protein	IPR013889 Karyogamy protein, KAR9	49.8431	11.4757	4.08001	-2.02693	0.0006	0.00392976	down	-3.32315	0.00055	0.00364259	down	1.29622	0.1043	0.228473	non	Inf-Down
FGSG_00553	conserved hypothetical protein	IPR001715 Calponin homology domain	156.807	37.1564	11.9402	-2.04816	0.00075	0.00476336	down	-3.60823	5e-05	0.000429738	down	1.56007	0.02985	0.0912906	non	Inf-Down
FGSG_00554	conserved hypothetical protein	IPR002068 Heat shock protein Hsp20;IPR008978 HSP20-like chaperone	55.9003	57.9754	40.4803	0.051677	0.93665	0.963498	non	-0.45601	0.4983	0.6542	non	0.507687	0.503	0.658215	non	non
FGSG_00555	conserved hypothetical protein	IPR013094 Alpha/beta hydrolase fold-3	139.891	65.9054	58.6636	-1.07438	0.0429	0.11989	non	-1.23966	0.03795	0.109345	non	0.165272	0.8001	0.879831	non	non
FGSG_00556	related to COX17 protein	IPR007745 Cytochrome c oxidase copper chaperone;IPR009069 MTCP1	252.222	146.293	259.049	-0.781714	0.2365	0.399532	non	0.0383807	0.95335	0.973233	non	-0.820095	0.24805	0.41164	non	non
FGSG_00557	conserved hypothetical protein	n.d.	0.104428	0	0.312937	-0.143299	1	1	non	0.249498	1	1	non	-0.392798	1	1	non	non
FGSG_00558	probable chaperonin CCT4, cytosolic	IPR002194 Chaperonin TCP-1, conserved site;IPR002423 Chaperonin Cpn60/TCP-1;IPR012717 T-complex protein 1, delta subunit;IPR017998 Chaperone, tailless complex polypeptide 1	163.282	166.009	130.986	0.0237514	0.95985	0.976918	non	-0.31579	0.5132	0.666897	non	0.339541	0.50905	0.663358	non	non
FGSG_00559	probable 26S proteasome regulatory subunit YTA3	IPR003593 ATPase, AAA+ type, core;IPR003959 ATPase, AAA-type, core;IPR003960 ATPase, AAA-type, conserved site;IPR005937 26S proteasome subunit P45	198.465	194.828	121.339	-0.0265486	0.9554	0.974394	non	-0.705251	0.1549	0.301083	non	0.678703	0.21355	0.373977	non	non
FGSG_00560	conserved hypothetical protein	n.d.	150.313	50.208	48.2033	-1.56309	0.00925	0.0373838	non	-1.62071	0.00755	0.0319084	non	0.0576141	0.9302	0.959807	non	non
FGSG_00561	probable ubiquinol-cytochrome-c reductase cytochrome c1 precursor	IPR002326 Cytochrome c1;IPR009056 Cytochrome c domain;IPR021157 Cytochrome c1, transmembrane anchor, C-terminal	887.703	881.829	1844.29	-0.00956734	0.98505	0.991141	non	1.05407	0.0539	0.142012	non	-1.06364	0.0701	0.172119	non	non								ROS
FGSG_00562	probable ran GTPase activating protein 1	IPR003590 Leucine-rich repeat, ribonuclease inhibitor subtype	99.4882	218.332	263.929	1.12609	0.02195	0.0723493	non	1.39858	0.00715	0.0305804	non	-0.272489	0.6145	0.748569	non	non
FGSG_00563	conserved hypothetical protein	n.d.	36.4402	164.488	79.1631	2.14407	0.00165	0.00930585	up	1.09835	0.10355	0.227316	non	1.04572	0.1041	0.228159	non	Inf-UP
FGSG_00564	probable 20S proteasome subunit C1	IPR000426 Proteasome, alpha-subunit, conserved site;IPR001353 Proteasome, subunit alpha/beta;IPR023332 Proteasome A-type subunit	205.985	285.428	203.888	0.468646	0.33485	0.501823	non	-0.0146907	0.9774	0.986789	non	0.483337	0.37305	0.539845	non	non
FGSG_00565	related to protein-tyrosine-phosphatase	IPR000751 M-phase inducer phosphatase;IPR001763 Rhodanese-like	17.5382	6.99726	3.75487	-1.21292	0.04525	0.124713	non	-1.96302	0.00395	0.0191252	non	0.7501	0.2586	0.422124	non	non
FGSG_00566	conserved hypothetical protein	IPR006767 Cwf19-like protein, C-terminal domain-2;IPR006768 Cwf19-like, C-terminal domain-1	8.09547	10.873	8.24047	0.384464	0.50185	0.657259	non	0.022818	0.96955	0.982434	non	0.361646	0.5609	0.706203	non	non
FGSG_00567	related to papaya ringspot virus polyprotein	IPR011430 Down-regulated-in-metastasis protein;IPR016024 Armadillo-type fold	14.0468	0.990115	2.59196	-2.91853	0.0002	0.00150393	down	-2.06661	0.00765	0.0322382	down	-0.851919	0.10295	0.226394	non	Inf-Down
FGSG_00568	conserved hypothetical protein	IPR007853 Zinc finger, DNL-type;IPR024158 Mitochondrial import protein TIM15	65.0032	33.3184	38.9136	-0.943554	0.15305	0.298594	non	-0.725656	0.23875	0.401993	non	-0.217898	0.76955	0.859733	non	non	TF
FGSG_00569	conserved hypothetical protein	IPR001283 Allergen V5/Tpx-1-related;IPR014044 CAP domain	7.89699	0.933197	2.15304	-2.20233	0.0259	0.0820304	down	-1.49657	0.11365	0.242715	non	-0.705755	0.4453	0.607779	non	Inf-Down									CS
FGSG_00570	related to SFH1 subunit of the RSC complex	IPR006939 SNF5/SMARCB1/INI1	39.1733	18.1639	7.68575	-1.06785	0.09855	0.219532	non	-2.20951	0.00025	0.00183247	down	1.14167	0.10835	0.234655	non	Inf-Down
FGSG_00571	probable cellulose 1,4-beta-cellobiosidase	IPR000254 Cellulose-binding domain, fungal;IPR001722 Glycoside hydrolase, family 7;IPR008985 Concanavalin A-like lectin/glucanase	5.80742	223.088	409.749	5.04081	5e-05	0.000429738	up	5.91501	5e-05	0.000429738	up	-0.874192	0.13	0.266412	non	Inf-UP						CAZyme
FGSG_00572	related to HXT3 - Low-affinity hexose facilitator	IPR003663 Sugar/inositol transporter;IPR005828 General substrate transporter;IPR005829 Sugar transporter, conserved site;IPR016196 Major facilitator superfamily domain, general substrate transporter;IPR020846 Major facilitator superfamily domain	107.237	154.603	45.5469	0.523676	0.30595	0.471664	non	-1.21744	0.04175	0.117488	non	1.74111	0.00745	0.031571	non	non		TP
FGSG_00573	related to GAL4-like transcriptional activator	IPR001138 Zn(2)-C6 fungal-type DNA-binding domain;IPR007219 Transcription factor, fungi;IPR018247 EF-Hand 1, calcium-binding site	61.4055	26.0801	13.78	-1.20444	0.04135	0.116655	non	-2.07803	0.004	0.0193091	down	0.873587	0.2399	0.40321	non	Inf-Down	TF
FGSG_00574	related to purine utilization positive regulator	IPR001138 Zn(2)-C6 fungal-type DNA-binding domain;IPR007219 Transcription factor, fungi	29.5767	14.8985	8.32638	-0.943542	0.1103	0.237614	non	-1.71304	0.0033	0.0165269	non	0.769502	0.22265	0.384324	non	non	TF
FGSG_00576	related to cytosolic Cu/Zn superoxide dismutase	IPR001424 Superoxide dismutase, copper/zinc binding domain	467.599	201.698	104.122	-1.20902	0.01345	0.049819	non	-2.15629	5e-05	0.000429738	down	0.947267	0.1053	0.230009	non	Inf-Down								ROS	CS
FGSG_00577	conserved hypothetical protein	n.d.	1083.56	558.961	600.377	-0.953712	0.1089	0.23551	non	-0.850768	0.1563	0.302914	non	-0.102943	0.8856	0.933345	non	non
FGSG_00578	related to short-chain alcohol dehydrogenase	IPR002198 Short-chain dehydrogenase/reductase SDR;IPR002347 Glucose/ribitol dehydrogenase;IPR016040 NAD(P)-binding domain;IPR020904 Short-chain dehydrogenase/reductase, conserved site	8.64052	2.9464	0.135543	-1.28857	0.0778	0.185465	non	-3.08573	0.18565	0.340618	down	1.79715	0.2109	0.370954	non	Inf-Down					DH			ROS
FGSG_00581	related to VPS9	IPR003123 Vacuolar sorting protein 9;IPR003892 Ubiquitin system component Cue;IPR009060 UBA-like;IPR013995 Vacuolar sorting protein 9, subgroup	38.3039	30.5327	11.2864	-0.317824	0.5645	0.709084	non	-1.67761	0.01195	0.0455255	non	1.35979	0.0548	0.143775	non	non
FGSG_00582	conserved hypothetical protein	IPR012646 RNA ligase, DRB0094;IPR021122 RNA ligase domain, REL/Rln2	1.93576	6.59012	5.31873	1.37039	0.0342	0.101124	non	1.1059	0.09325	0.211103	non	0.264488	0.6893	0.804273	non	non
FGSG_00583	related to calcium-related spray protein	IPR010308 Protein of unknown function DUF907, fungi	142.967	42.7307	23.1423	-1.71902	0.00145	0.00835078	non	-2.5761	5e-05	0.000429738	down	0.857083	0.17705	0.329933	non	Inf-Down
FGSG_00584	conserved hypothetical protein	IPR007087 Zinc finger, C2H2;IPR015880 Zinc finger, C2H2-like	234.375	12.6602	7.04842	-4.10691	5e-05	0.000429738	down	-4.87011	5e-05	0.000429738	down	0.763201	0.2689	0.432361	non	Inf-Down	TF
FGSG_00585	conserved hypothetical protein	n.d.	95.077	65.7931	51.1696	-0.524492	0.3979	0.563745	non	-0.880982	0.1504	0.295037	non	0.35649	0.60875	0.744082	non	non
FGSG_00586	conserved hypothetical protein	IPR001138 Zn(2)-C6 fungal-type DNA-binding domain	433.253	120.58	54.3254	-1.83663	0.00325	0.016322	non	-2.97252	5e-05	0.000429738	down	1.13589	0.0603	0.154287	non	Inf-Down	TF
FGSG_00587	related to ribosomal protein YmS2, mitochondrial	IPR016812 Protein phosphatase methylesterase, eukaryotic	172.531	18.7886	12.8645	-3.13245	0.0001	0.000811542	down	-3.64573	5e-05	0.000429738	down	0.513274	0.42145	0.585878	non	Inf-Down
FGSG_00588	conserved hypothetical protein	IPR008427 Extracellular membrane protein, CFEM domain;IPR014005 Extracellular membrane protein, CFEM domain, fungi	597.552	403.484	553.989	-0.565394	0.27385	0.437539	non	-0.109017	0.8355	0.902418	non	-0.456377	0.42455	0.588758	non	non							PE		CS
FGSG_00589	probable RPE1 - D-ribulose-5-phosphate 3-epimerase	IPR000056 Ribulose-phosphate 3-epimerase;IPR011060 Ribulose-phosphate binding barrel;IPR013785 Aldolase-type TIM barrel	68.5112	143.133	153.321	1.05208	0.0844	0.196643	non	1.15062	0.0472	0.128686	non	-0.0985337	0.8681	0.922668	non	non
FGSG_00590	conserved hypothetical protein	IPR005123 Oxoglutarate/iron-dependent oxygenase;IPR006620 Prolyl 4-hydroxylase, alpha subunit;IPR019601 Oxoglutarate/iron-dependent oxygenase, C-terminal degradation domain	66.856	12.6195	14.3285	-2.3168	0.00135	0.00786086	down	-2.14626	0.003	0.0152857	down	-0.170543	0.78315	0.868717	non	Inf-Down								ROS
FGSG_00591	conserved hypothetical protein	n.d.	264.345	37.8652	29.5733	-2.77132	0.0002	0.00150393	down	-3.11753	5e-05	0.000429738	down	0.346207	0.60145	0.738434	non	Inf-Down
FGSG_00592	conserved hypothetical protein	IPR003892 Ubiquitin system component Cue;IPR009060 UBA-like	61.0712	21.8981	14.0602	-1.4387	0.01225	0.0464033	non	-2.04318	0.00095	0.00583382	down	0.604487	0.32355	0.490161	non	Inf-Down
FGSG_00593	related to aminotriazole resistance protein	IPR011701 Major facilitator superfamily;IPR016196 Major facilitator superfamily domain, general substrate transporter;IPR020846 Major facilitator superfamily domain	8.47717	11.2874	12.3385	0.374651	0.5833	0.72414	non	0.493068	0.475	0.634188	non	-0.118417	0.8487	0.910699	non	non		TP
FGSG_00594	conserved hypothetical protein	IPR005097 Saccharopine dehydrogenase / Homospermidine synthase;IPR016040 NAD(P)-binding domain	0.0684757	0	0.107651	-0.0955541	1	1	non	0.0519493	1	1	non	-0.147503	1	1	non	non
FGSG_00595	related to ATPases	IPR001757 ATPase, P-type, K/Mg/Cd/Cu/Zn/Na/Ca/Na/H-transporter;IPR006539 ATPase, P-type, phospholipid-translocating, flippase;IPR008250 ATPase, P-type, ATPase-associated domain;IPR018303 ATPase, P-type phosphorylation site;IPR023214 HAD-like domain;IPR023299 ATPase, P-type, cytoplasmic domain N;IPR023300 ATPase, P-type, cytoplasmic transduction domain A;IPR023306 ATPase, cation-transporting, doma…	35.3064	5.34681	3.38539	-2.51612	5e-05	0.000429738	down	-3.04945	5e-05	0.000429738	down	0.533327	0.37285	0.539658	non	Inf-Down		TP
FGSG_00596	probable ASP3-1 - L-asparaginase II	IPR004550 L-asparaginase, type II;IPR006034 Asparaginase/glutaminase;IPR020827 Asparaginase/glutaminase, conserved site	101.886	20.6871	10.9021	-2.24614	0.00135	0.00786086	down	-3.11176	0.0005	0.00335559	down	0.865621	0.3044	0.470019	non	Inf-Down									NT
FGSG_00597	probable transcription initiation factor IIB	IPR000812 Transcription factor TFIIB;IPR013137 Zinc finger, TFIIB-type;IPR013150 Transcription factor TFIIB, cyclin-related;IPR013763 Cyclin-like;IPR023486 Transcription factor TFIIB, conserved site	147.193	64.4712	44.9495	-1.17854	0.02975	0.0910612	non	-1.68936	0.00555	0.0250575	non	0.510811	0.43105	0.594724	non	non	TF
FGSG_00598	related to anthranilate phosphoribosyltransferase	IPR000312 Glycosyl transferase, family 3;IPR005940 Anthranilate phosphoribosyl transferase;IPR017459 Glycosyl transferase, family 3, N-terminal;IPR020072 Glycosyl transferase, family 3, subgroup, N-terminal	28.8764	67.7032	85.4003	1.20137	0.07745	0.184853	non	1.53203	0.0246	0.0788525	non	-0.330659	0.56875	0.712527	non	non
FGSG_00599	conserved hypothetical protein	n.d.	190.884	8.79936	27.0407	-4.2914	0.00015	0.00116684	down	-2.77464	5e-05	0.000429738	down	-1.51676	0.07195	0.175358	non	Inf-Down
FGSG_00600	related to alpha-methylacyl-coa racemase	IPR003673 CoA-transferase family III;IPR023606 CoA-transferase family III domain	59.523	15.5005	22.9247	-1.87497	0.0083	0.0343728	non	-1.33898	0.02045	0.0685535	non	-0.535991	0.45485	0.616423	non	non
FGSG_00602	conserved hypothetical protein	n.d.	306.11	2257.71	373.926	2.87867	5e-05	0.000429738	up	0.28785	0.57965	0.721225	non	2.59082	5e-05	0.000429738	up	Inf-UP							PE		CS
FGSG_00603	conserved hypothetical protein	n.d.	232.915	133.143	60.6305	-0.802213	0.1466	0.289761	non	-1.92427	0.00235	0.0124964	non	1.12206	0.0957	0.215019	non	non
FGSG_00604	related to asparagine synthases	IPR001962 Asparagine synthase;IPR014729 Rossmann-like alpha/beta/alpha sandwich fold;IPR017932 Glutamine amidotransferase, type II	8.25501	4.13978	4.52531	-0.848528	0.13035	0.266911	non	-0.744179	0.2308	0.393272	non	-0.104349	0.8691	0.923272	non	non
FGSG_00605	conserved hypothetical protein	n.d.	0.868266	0	0.0404039	-0.9017	1	1	non	-0.844556	1	1	non	-0.0571437	1	1	non	non
FGSG_00606	hypothetical protein	n.d.	2.04977	7.33644	1.4338	1.45073	0.1433	0.285146	non	-0.32549	0.72225	0.827436	non	1.77622	0.108	0.234111	non	non
FGSG_00607	conserved hypothetical protein	IPR021047 Mannosyltransferase 1, CMT1	37.6418	35.0926	24.0334	-0.0984592	0.87685	0.928052	non	-0.626308	0.2966	0.461689	non	0.527849	0.42765	0.591609	non	non						CAZyme
FGSG_00608	probable dolichyl-phosphate-mannose--protein O-mannosyltransferase	IPR003342 Glycosyl transferase, family 39;IPR003608 MIR;IPR016093 MIR motif	134.746	133.267	59.075	-0.0158049	0.97445	0.985119	non	-1.17607	0.0353	0.103562	non	1.16027	0.0453	0.124812	non	non						CAZyme
FGSG_00609	probable BRT1 protein, down-regulated by mating factor B	IPR006056 YjgF-like protein;IPR006175 Endoribonuclease L-PSP;IPR013813 Endoribonuclease L-PSP/chorismate mutase-like	521.805	832.66	1478.78	0.673186	0.1813	0.335275	non	1.50104	0.0057	0.0255921	non	-0.827852	0.1012	0.223654	non	non
FGSG_00610	probable Arp2/3 protein complex subunit sop2	IPR001680 WD40 repeat;IPR011046 WD40 repeat-like-containing domain;IPR015943 WD40/YVTN repeat-like-containing domain;IPR017383 Actin-related protein 2/3 complex, subunit 1;IPR017986 WD40-repeat-containing domain;IPR019781 WD40 repeat, subgroup;IPR019782 WD40 repeat 2	241.186	258.858	177.881	0.101608	0.8298	0.898819	non	-0.437115	0.35025	0.51737	non	0.538723	0.2898	0.454442	non	non
FGSG_00612	related to alpha-mannosidase MNS1	IPR001382 Glycoside hydrolase, family 47	54.9175	43.6336	28.1179	-0.32517	0.51265	0.66641	non	-0.941394	0.0702	0.172307	non	0.616224	0.27435	0.438053	non	non						CAZyme
FGSG_00613	probable amino acid transport protein GAP1	IPR002293 Amino acid/polyamine transporter I;IPR004762 Amino acid permease, fungi;IPR004840 Amino acid permease, conserved site;IPR004841 Amino acid permease domain	43.4822	35.033	14.6478	-0.303909	0.5702	0.713707	non	-1.50727	0.02005	0.0675429	non	1.20336	0.0826	0.19363	non	non		TP
FGSG_00614	conserved hypothetical protein	n.d.	48.3657	57.2604	45.8563	0.239007	0.62515	0.756774	non	-0.0752659	0.8763	0.927699	non	0.314273	0.5692	0.712889	non	non
FGSG_00615	related to carboxypeptidase Y-sorting protein PEP1 precursor	IPR002860 BNR repeat;IPR006581 VPS10;IPR011040 Neuraminidase	102.658	15.5286	9.32447	-2.6488	5e-05	0.000429738	down	-3.32769	5e-05	0.000429738	down	0.678897	0.26425	0.427654	non	Inf-Down									CT
FGSG_00616	conserved hypothetical protein	n.d.	29.6877	37.1328	10.0414	0.313372	0.56325	0.708085	non	-1.47474	0.02575	0.0816632	non	1.78811	0.01675	0.0589021	non	non
FGSG_00618	conserved hypothetical protein	n.d.	28.9862	13.4826	4.55883	-1.04998	0.0667	0.16609	non	-2.43145	0.0002	0.00150393	down	1.38147	0.0361	0.105333	non	Inf-Down
FGSG_00619	hypothetical protein	n.d.	15.5875	37.8242	11.4502	1.22686	0.063	0.159274	non	-0.413928	0.5454	0.69357	non	1.64079	0.02175	0.0718406	non	non									CT
FGSG_00620	probable ammonium transporter MEPa	IPR001905 Ammonium transporter;IPR002229 Blood group Rhesus C/E/D polypeptide;IPR018047 Ammonium transporter, conserved site;IPR024041 Ammonium transporter AmtB-like	394.237	502.674	138.247	0.349772	0.47705	0.635959	non	-1.50507	0.00635	0.0278561	non	1.85484	0.0029	0.0148633	non	non		TP
FGSG_00621	related to DNA-directed DNA polymerase lambda	IPR001357 BRCT;IPR002008 DNA polymerase, family X, beta-like;IPR002054 DNA-directed DNA polymerase X;IPR010996 DNA-directed DNA polymerase, family X, beta-like, N-terminal;IPR018944 DNA polymerase lambda, fingers domain;IPR019843 DNA polymerase family X, binding site;IPR022312 DNA polymerase family X	2.61561	1.99149	1.72013	-0.273375	0.60535	0.741434	non	-0.410563	0.42845	0.592332	non	0.137189	0.80125	0.880573	non	non
FGSG_00622	related to peroxisomal membrane protein 4	IPR003397 Mitochondrial inner membrane translocase subunit Tim17/Tim22/Tim23/peroxisomal protein PMP24;IPR019531 Peroxisomal membrane protein 4	161.505	22.7808	18.0849	-2.77261	5e-05	0.000429738	down	-3.08998	5e-05	0.000429738	down	0.317366	0.6254	0.756962	non	Inf-Down
FGSG_00623	related to COP9 signalosome subunit 4	IPR000717 Proteasome component (PCI) domain;IPR011991 Winged helix-turn-helix transcription repressor DNA-binding	32.6363	42.0384	39.2006	0.355605	0.5618	0.70692	non	0.257198	0.6775	0.795769	non	0.0984074	0.88695	0.934199	non	non	TF
FGSG_00624	conserved hypothetical protein	n.d.	0.15461	0	0.133662	-0.207406	1	1	non	-0.0264151	1	1	non	-0.180991	1	1	non	non							PE		CS
FGSG_00625	conserved hypothetical protein	IPR001138 Zn(2)-C6 fungal-type DNA-binding domain;IPR007219 Transcription factor, fungi	0.847686	0.0896467	0.659526	-0.761859	1	1	non	-0.154948	1	1	non	-0.606911	1	1	non	non	TF
FGSG_00626	related to recQ gene for DNA helicase	IPR001650 Helicase, C-terminal;IPR004589 DNA helicase, ATP-dependent, RecQ type;IPR011545 DNA/RNA helicase, DEAD/DEAH box type, N-terminal;IPR014001 DEAD-like helicase	7.18874	12.2592	23.3248	0.69528	0.2764	0.440211	non	1.57071	0.00975	0.0389318	non	-0.875434	0.21215	0.372428	non	non
FGSG_00627	related to adenylate cyclases	IPR001611 Leucine-rich repeat;IPR003591 Leucine-rich repeat, typical subtype;IPR019487 RAM signalling pathway, SOG2	24.2123	4.75716	4.48443	-2.1307	0.00025	0.00183247	down	-2.20071	0.0003	0.0021518	down	0.0700156	0.9017	0.943058	non	Inf-Down				PK
FGSG_00628	conserved hypothetical protein	IPR009395 GCN5-like 1	42.3366	16.463	18.3212	-1.31128	0.0461	0.126447	non	-1.1654	0.07965	0.188603	non	-0.145883	0.8281	0.897739	non	non
FGSG_00629	related to TSC13 - required for elongation of VLCFA moiety of sphingolipids	IPR001104 3-oxo-5-alpha-steroid 4-dehydrogenase, C-terminal	130.921	108.47	81.9781	-0.269139	0.64835	0.774243	non	-0.668872	0.24825	0.411849	non	0.399733	0.51625	0.66942	non	non								ROS
FGSG_00631	probable ribosomal protein Rps8bp	IPR001047 Ribosomal protein S8e;IPR022309 Ribosomal protein S8e/ribosomal biogenesis NSA2	948.408	2626.86	6180.52	1.46879	0.0044	0.0208349	non	2.70286	5e-05	0.000429738	up	-1.23407	0.05585	0.145803	non	Inf-UP
FGSG_00633	related to TOM1 protein	IPR000569 HECT;IPR010309 E3 ubiquitin ligase, domain of unknown function DUF908;IPR010314 E3 ubiquitin ligase, domain of unknown function DUF913	23.4489	4.37958	4.35693	-2.1842	0.0001	0.000811542	down	-2.19029	5e-05	0.000429738	down	0.0060871	0.9908	0.994381	non	Inf-Down
FGSG_00634	probable 40s ribosomal protein S6.e, cytosolic	IPR001377 Ribosomal protein S6e;IPR014401 Ribosomal protein S6, eukaryotic;IPR018282 Ribosomal protein S6e, conserved site	1104.42	1858.17	3997.32	0.750064	0.1533	0.298927	non	1.8548	0.0012	0.00711838	non	-1.10474	0.0648	0.16257	non	non
FGSG_00635	conserved hypothetical protein	IPR018607 Chromosome transmission fidelity protein 8	114.115	89.8636	87.5815	-0.341301	0.56555	0.709924	non	-0.377999	0.52745	0.678821	non	0.036697	0.95395	0.973561	non	non
FGSG_00636	probable candidate tumor suppressor DPH2L1	IPR002728 Diphthamide synthesis, DPH1/DHP2;IPR016435 Diphthamide synthesis, DHP1	12.5939	25.5998	19.2734	0.968456	0.178	0.331147	non	0.576629	0.36155	0.528583	non	0.391827	0.5791	0.720798	non	non
FGSG_00637	probable H+-exporting ATPase 57K chain, vacuolar	IPR000194 ATPase, F1/V1/A1 complex, alpha/beta subunit, nucleotide-binding domain;IPR000793 ATPase, F1/V1/A1 complex, alpha/beta subunit, C-terminal;IPR004100 ATPase, F1/V1/A1 complex, alpha/beta subunit, N-terminal;IPR005723 ATPase, V1 complex, subunit B;IPR020003 ATPase, alpha/beta subunit, nucleotide-binding domain, active site;IPR022879 V-type ATP synthase regulatory subunit B/beta	372.252	240.425	148.607	-0.628575	0.17565	0.328139	non	-1.31897	0.00625	0.027529	non	0.690397	0.1791	0.332552	non	non
FGSG_00638	related to hydroxymethylglutaryl-CoA lyase	IPR000891 Pyruvate carboxyltransferase;IPR013785 Aldolase-type TIM barrel	81.8598	37.3289	47.4552	-1.11224	0.0612	0.15594	non	-0.774021	0.19695	0.354278	non	-0.338219	0.61785	0.751126	non	non
FGSG_00639	probable alpha-tubulin B	IPR000217 Tubulin;IPR002452 Alpha tubulin;IPR003008 Tubulin/FtsZ, GTPase domain;IPR008280 Tubulin/FtsZ, C-terminal;IPR017975 Tubulin, conserved site;IPR018316 Tubulin/FtsZ, 2-layer sandwich domain;IPR023123 Tubulin, C-terminal	367.363	993.484	531.757	1.43282	0.00725	0.030911	non	0.532349	0.2782	0.442165	non	0.900471	0.0964	0.216116	non	non
FGSG_00640	conserved hypothetical protein	n.d.	37.7878	51.6151	57.451	0.439874	0.51025	0.664385	non	0.591625	0.37365	0.540427	non	-0.151751	0.81445	0.889047	non	non
FGSG_00641	related to RNQ1 - prion, epigenetic modifier of protein function	IPR001202 WW/Rsp5/WWP	211.887	125.435	74.1132	-0.751692	0.1115	0.239449	non	-1.50295	0.0036	0.0177476	non	0.751258	0.1541	0.300016	non	non
FGSG_00642	related to spore coat protein SP96 precursor	n.d.	175.834	141.695	94.1827	-0.309461	0.53405	0.684238	non	-0.893624	0.066	0.164795	non	0.584163	0.30365	0.469211	non	non						CAZyme			CS
FGSG_00643	related to PBP1 - Pab1p interacting protein	IPR009604 LsmAD domain	3.91769	0.874225	0.654602	-1.39169	0.014	0.0513726	non	-1.5715	0.0069	0.0297429	non	0.17981	1	1	non	non
FGSG_00644	probable ubiquinol-cytochrome c reductase complex core protein 2 precursor	IPR007863 Peptidase M16, C-terminal;IPR011237 Peptidase M16, core;IPR011249 Metalloenzyme, LuxS/M16 peptidase-like, metal-binding;IPR011765 Peptidase M16, N-terminal	408.248	499.737	505.615	0.291078	0.5432	0.691812	non	0.307914	0.52065	0.673085	non	-0.0168367	0.9729	0.984292	non	non								ROS
FGSG_00645	related to DNA-directed RNA polymerase III chain RPC82	IPR008806 RNA polymerase III Rpc82, C -terminal;IPR013197 RNA polymerase III subunit RPC82-related, helix-turn-helix	66.4189	36.7376	23.966	-0.83715	0.1584	0.305736	non	-1.43319	0.02295	0.0748285	non	0.596038	0.35815	0.525249	non	non
FGSG_00646	probable YHM1 (mitochondrial carrier)	IPR018108 Mitochondrial substrate/solute carrier;IPR023395 Mitochondrial carrier domain	162.033	142.305	192.579	-0.186075	0.7563	0.850772	non	0.247758	0.68815	0.803435	non	-0.433834	0.4426	0.605301	non	non
FGSG_00648	conserved hypothetical protein	IPR013965 DASH complex, subunit Dad3	169.252	132.009	102.594	-0.356148	0.64905	0.774758	non	-0.716731	0.3639	0.530925	non	0.360583	0.6199	0.752736	non	non
FGSG_00649	related to ribosomal protein S5 (mitochondrial)	IPR000851 Ribosomal protein S5;IPR005324 Ribosomal protein S5, C-terminal;IPR013810 Ribosomal protein S5, N-terminal;IPR014720 Double-stranded RNA-binding-like;IPR014721 Ribosomal protein S5 domain 2-type fold, subgroup;IPR020568 Ribosomal protein S5 domain 2-type fold	170.511	93.2553	100.569	-0.863655	0.11005	0.237228	non	-0.755841	0.16575	0.315461	non	-0.107814	0.8466	0.909422	non	non
FGSG_00652	conserved hypothetical protein	n.d.	65.7065	8.65016	8.43405	-2.7892	5e-05	0.000429738	down	-2.82188	5e-05	0.000429738	down	0.0326756	0.96035	0.977213	non	Inf-Down
FGSG_00653	conserved hypothetical protein	IPR007529 Zinc finger, HIT-type	44.198	9.92892	15.3811	-2.04811	0.00825	0.0342138	down	-1.46423	0.03525	0.10345	non	-0.583881	0.41845	0.583064	non	Inf-Down	TF
FGSG_00654	related to NFU-1 protein (iron homeostasis)	IPR001075 NIF system FeS cluster assembly, NifU, C-terminal;IPR014824 NIF system FeS cluster assembly, NifU-like scaffold, N-terminal;IPR017065 HIRA-interacting protein 5	104.244	43.4504	78.8867	-1.24347	0.03475	0.10235	non	-0.397711	0.4606	0.621571	non	-0.845759	0.1766	0.329364	non	non
FGSG_00655	probable L-arabinitol 4-dehydrogenase	IPR002085 Alcohol dehydrogenase superfamily, zinc-type;IPR011032 GroES-like;IPR013149 Alcohol dehydrogenase, C-terminal;IPR013154 Alcohol dehydrogenase GroES-like;IPR016040 NAD(P)-binding domain	108.241	298.718	355.852	1.45609	0.0087	0.035646	non	1.70781	0.0027	0.0140117	non	-0.25172	0.6208	0.753455	non	non					DH			ROS
FGSG_00656	related to F1F0-ATP synthase subunit G	IPR006808 ATPase, F0 complex, subunit G, mitochondrial	479.487	568.473	814.183	0.24513	0.61805	0.751283	non	0.762627	0.1199	0.251902	non	-0.517497	0.31625	0.482566	non	non
FGSG_00659	probable class I alpha-mannosidase	IPR001382 Glycoside hydrolase, family 47	58.7954	29.7193	17.777	-0.960889	0.08325	0.194735	non	-1.67107	0.0055	0.0248781	non	0.710179	0.2456	0.409161	non	non						CAZyme			CT
FGSG_00660	related to cell cycle protein p55cdc	IPR001680 WD40 repeat;IPR011046 WD40 repeat-like-containing domain;IPR015943 WD40/YVTN repeat-like-containing domain;IPR017986 WD40-repeat-containing domain;IPR019775 WD40 repeat, conserved site;IPR019781 WD40 repeat, subgroup;IPR019782 WD40 repeat 2	20.5859	30.3623	17.8953	0.538942	0.37615	0.542849	non	-0.192062	0.76815	0.858786	non	0.731004	0.3204	0.486912	non	non
FGSG_00661	conserved hypothetical protein	IPR000210 BTB/POZ-like;IPR006652 Kelch repeat type 1;IPR011333 BTB/POZ fold;IPR011498 Kelch repeat type 2;IPR013069 BTB/POZ;IPR015915 Kelch-type beta propeller	64.3641	19.2926	13.485	-1.68754	0.0065	0.0283734	non	-2.17394	0.00065	0.00421136	down	0.486394	0.4461	0.608518	non	Inf-Down
FGSG_00663	conserved hypothetical protein	IPR007667 Hypoxia induced protein, domain	252.881	128.644	112.251	-0.969597	0.10465	0.229017	non	-1.16463	0.05025	0.134861	non	0.195032	0.75015	0.846548	non	non
FGSG_00664	related to KEL2 - involved in cell fusion and morphogenesis	IPR006652 Kelch repeat type 1;IPR011043 Galactose oxidase/kelch, beta-propeller;IPR015915 Kelch-type beta propeller	44.7596	34.9691	18.8762	-0.347316	0.56005	0.705481	non	-1.20303	0.037	0.107278	non	0.855716	0.19925	0.357095	non	non
FGSG_00665	related to A.brasilense nifR3 protein	IPR000571 Zinc finger, CCCH-type;IPR001269 tRNA-dihydrouridine synthase;IPR013785 Aldolase-type TIM barrel;IPR018517 tRNA-dihydrouridine synthase, conserved site	9.98219	9.42602	6.18575	-0.0749772	0.8986	0.941257	non	-0.611955	0.3552	0.522329	non	0.536978	0.4064	0.571771	non	non	TF							ROS
FGSG_00666	related to peroxisomal membrane protein pex13	IPR001452 Src homology-3 domain;IPR007223 Peroxin 13, N-terminal;IPR011511 Variant SH3	257.945	49.4292	46.2212	-2.36031	5e-05	0.000429738	down	-2.45514	0.00035	0.00246023	down	0.0948246	0.88135	0.930807	non	Inf-Down									NS
FGSG_00667	related to chromatin assembly complex, subunit p60	IPR001680 WD40 repeat;IPR011046 WD40 repeat-like-containing domain;IPR015943 WD40/YVTN repeat-like-containing domain;IPR017986 WD40-repeat-containing domain;IPR019781 WD40 repeat, subgroup;IPR019782 WD40 repeat 2	36.0598	26.4635	9.4343	-0.43234	0.41595	0.580711	non	-1.82852	0.0059	0.0263	non	1.39618	0.03915	0.111949	non	non
FGSG_00668	conserved hypothetical protein	n.d.	0.813398	0	0.656702	-0.858696	1	1	non	-0.130381	1	1	non	-0.728314	1	1	non	non
FGSG_00669	related to multidrug transporter (yeast bile transporter)	IPR001140 ABC transporter, transmembrane domain;IPR003439 ABC transporter-like;IPR003593 ATPase, AAA+ type, core;IPR011527 ABC transporter, transmembrane domain, type 1;IPR017871 ABC transporter, conserved site;IPR017940 ABC transporter, integral membrane type 1	11.0868	11.3257	3.02059	0.0282372	0.96355	0.979027	non	-1.58795	0.0113	0.043628	non	1.61619	0.01835	0.0631098	non	non		TP						ROS
FGSG_00670	conserved hypothetical protein	n.d.	36.586	16.7165	34.6841	-1.0851	0.0979	0.218514	non	-0.074914	0.9116	0.948908	non	-1.01019	0.21295	0.37335	non	non
FGSG_00671	probable 40s ribosomal protein s11.e, cytosolic	IPR000266 Ribosomal protein S17;IPR012340 Nucleic acid-binding, OB-fold;IPR016027 Nucleic acid-binding, OB-fold-like;IPR019978 Ribosomal protein S17, archaeal;IPR019979 Ribosomal protein S17, conserved site	1508.31	2489.57	5083.59	0.722587	0.1728	0.324464	non	1.75224	0.0009	0.00557314	non	-1.02966	0.06935	0.170796	non	non
FGSG_00672	related to spindle pole body protein	IPR013253 Kinetochore Spc7	6.96824	2.95222	1.18929	-1.0116	0.07365	0.178353	non	-1.8638	0.0007	0.00448744	non	0.8522	0.11405	0.243316	non	non
FGSG_00674	conserved hypothetical protein	n.d.	0.0770391	0.321685	0.039889	0.295308	1	1	non	-0.0506411	1	1	non	0.345949	1	1	non	non
FGSG_00675	conserved hypothetical protein	IPR018791 UV radiation resistance protein/autophagy-related protein 14	19.4444	24.7657	16.466	0.333746	0.6072	0.742885	non	-0.227156	0.7261	0.8301	non	0.560903	0.37835	0.544961	non	non
FGSG_00677	probable protein kinase ck2 catalytic subunit ck2 alpha-3	IPR000719 Protein kinase, catalytic domain;IPR002290 Serine/threonine-protein kinase, catalytic domain;IPR008271 Serine/threonine-protein kinase, active site;IPR011009 Protein kinase-like domain;IPR017441 Protein kinase, ATP binding site;IPR017442 Serine/threonine-protein kinase-like domain;IPR020635 Tyrosine-protein kinase, catalytic domain	309.08	208.513	122.638	-0.565601	0.22305	0.384792	non	-1.32652	0.0069	0.0297429	non	0.760918	0.14525	0.287894	non	non				PK
FGSG_00678	conserved hypothetical protein	IPR017956 AT hook, DNA-binding motif;IPR018465 Centromere protein Scm3, N-terminal	7.29338	4.54976	3.26775	-0.579535	0.34605	0.513157	non	-0.958485	0.0735	0.178093	non	0.37895	0.5021	0.657466	non	non	TF
FGSG_00680	related to TOB3 (member of AAA-ATPase family)	IPR003593 ATPase, AAA+ type, core;IPR003959 ATPase, AAA-type, core	58.4453	36.7924	14.5376	-0.653467	0.19085	0.346907	non	-1.9358	0.0007	0.00448744	non	1.28233	0.0358	0.104676	non	non
FGSG_00681	conserved hypothetical protein	n.d.	2840.6	2774.41	10854.9	-0.0340026	0.9598	0.97689	non	1.9337	0.0078	0.0327318	non	-1.96771	0.00285	0.0146478	non	non
FGSG_00682	conserved hypothetical protein	IPR024325 Domain of unknown function DUF3835	26.6115	26.6617	17.8437	0.00262056	0.99575	0.997195	non	-0.551187	0.3606	0.527678	non	0.553808	0.40695	0.572289	non	non
FGSG_00683	conserved hypothetical protein	IPR006913 Glutathione-dependent formaldehyde-activating family, GFA;IPR011057 Mss4-like	12.9839	15.6523	8.54916	0.251955	0.70365	0.814397	non	-0.550321	0.40235	0.567934	non	0.802276	0.23185	0.394452	non	non
FGSG_00684	probable tetrahydrofolylpolyglutamate synthase (met6+)	IPR001645 Folylpolyglutamate synthetase;IPR004101 Mur ligase, C-terminal;IPR013221 Mur ligase, central;IPR018109 Folylpolyglutamate synthetase, conserved site	12.5752	20.0789	19.1963	0.634826	0.2692	0.432683	non	0.573118	0.31415	0.48037	non	0.0617086	0.9214	0.954696	non	non
FGSG_00685	related to folylpolyglutamate synthetase	IPR001645 Folylpolyglutamate synthetase;IPR004101 Mur ligase, C-terminal;IPR013221 Mur ligase, central;IPR018109 Folylpolyglutamate synthetase, conserved site	2.00042	4.42104	3.39557	0.853405	0.1766	0.329364	non	0.550886	0.3397	0.506775	non	0.302519	0.64685	0.773127	non	non
FGSG_00686	related to mysoin heavy chain proteins	IPR019133 Mitochondrial inner membrane protein Mitofilin	141.908	89.9407	81.3448	-0.652089	0.20775	0.367305	non	-0.795337	0.1491	0.293232	non	0.143249	0.81145	0.887163	non	non
FGSG_00687	hypothetical protein	n.d.	304.236	116.399	73.2605	-1.37851	0.03085	0.0935889	non	-2.03926	0.00265	0.0137971	down	0.660753	0.3476	0.514703	non	Inf-Down
FGSG_00688	related to SAC1 protein	IPR002013 Synaptojanin, N-terminal	182.252	69.7002	36.3491	-1.37404	0.01165	0.04465	non	-2.29468	0.0003	0.0021518	down	0.920641	0.14705	0.290384	non	Inf-Down
FGSG_00689	conserved hypothetical protein	n.d.	53.821	8.98754	3.44785	-2.45653	5e-05	0.000429738	down	-3.62355	5e-05	0.000429738	down	1.16702	0.05705	0.148123	non	Inf-Down
FGSG_00690	related to isoleucine tRNA ligase	IPR001412 Aminoacyl-tRNA synthetase, class I, conserved site;IPR002300 Aminoacyl-tRNA synthetase, class Ia;IPR002301 Isoleucyl-tRNA synthetase;IPR009008 Valyl/Leucyl/Isoleucyl-tRNA synthetase, class Ia, editing domain;IPR009080 Aminoacyl-tRNA synthetase, class 1a, anticodon-binding;IPR013155 Valyl/Leucyl/Isoleucyl-tRNA synthetase, class I, anticodon-binding;IPR014729 Rossmann-like alpha/beta/alph…	32.2379	6.56678	10.5412	-2.13508	0.00025	0.00183247	down	-1.52604	0.00955	0.0383098	non	-0.609042	0.31255	0.478691	non	Inf-Down
FGSG_00691	conserved hypothetical protein	n.d.	40.2512	15.4254	21.071	-1.32851	0.04755	0.129405	non	-0.902284	0.1782	0.331409	non	-0.426223	0.47365	0.633003	non	non
FGSG_00692	hypothetical protein	n.d.	3.23993	0.378442	1.08262	-1.621	0.06	0.153721	non	-1.02564	0.20815	0.367779	non	-0.595361	1	1	non	non
FGSG_00693	conserved hypothetical protein	IPR019564 Mitochondrial outer membrane transport complex, Tom37/metaxin	20.6586	35.1243	33.8856	0.73803	0.27945	0.443515	non	0.687692	0.30645	0.472189	non	0.050338	0.93875	0.964725	non	non		TP
FGSG_00694	related to cell division control protein CDC91	IPR009600 GPI transamidase subunit PIG-U	45.6322	72.3632	43.2254	0.65373	0.24355	0.406969	non	-0.0764513	0.8961	0.939753	non	0.730181	0.27645	0.440261	non	non
FGSG_00695	related to pescadillo development protein	IPR001357 BRCT;IPR010613 Pescadillo	193.266	36.0753	31.1081	-2.3895	0.00475	0.0221484	down	-2.59702	0.00255	0.0133671	down	0.207521	0.72445	0.828966	non	Inf-Down
FGSG_00696	conserved hypothetical protein	IPR019622 RNA polymerase I specific transcription initiation factor, RRN9	8.53708	1.62787	2.69904	-1.85965	0.0121	0.0459552	non	-1.3664	0.02885	0.0889874	non	-0.493257	0.4268	0.590836	non	non
FGSG_00698	conserved hypothetical protein	IPR003877 SPla/RYanodine receptor SPRY	775.394	22.3029	14.9435	-5.05821	5e-05	0.000429738	down	-5.60575	5e-05	0.000429738	down	0.547541	0.4274	0.591373	non	Inf-Down
FGSG_00700	related to human G protein-coupled receptor	IPR009447 GWT1	74.8503	55.066	30.7227	-0.436029	0.42085	0.585326	non	-1.25764	0.0301	0.0918719	non	0.821611	0.2126	0.372968	non	non
FGSG_00701	conserved hypothetical protein	n.d.	7.19421	2.01975	0.849161	-1.44018	0.03465	0.102126	non	-2.14773	0.0049	0.0226953	down	0.707558	0.2494	0.412998	non	Inf-Down
FGSG_00702	conserved hypothetical protein	IPR001173 Glycosyl transferase, family 2	235.604	214.952	120.758	-0.131764	0.80465	0.882821	non	-0.958458	0.0866	0.200325	non	0.826694	0.1554	0.301755	non	non						CAZyme
FGSG_00703	conserved hypothetical protein	n.d.	371.652	44.6221	10.894	-3.03002	5e-05	0.000429738	down	-4.96952	5e-05	0.000429738	down	1.9395	0.0259	0.0820304	non	Inf-Down
FGSG_00704	related to enoyl-CoA hydratase	IPR001753 Crotonase, core	268.325	37.0713	25.1607	-2.82257	5e-05	0.000429738	down	-3.36388	5e-05	0.000429738	down	0.541303	0.401	0.566645	non	Inf-Down								ROS
FGSG_00705	conserved hypothetical protein	n.d.	33.562	12.4787	12.2373	-1.35851	0.0159	0.0566324	non	-1.38458	0.03515	0.103224	non	0.0260725	0.97015	0.982749	non	non
FGSG_00706	probable D-lactate dehydrogenase (cytochrome)	IPR004113 FAD-linked oxidase, C-terminal;IPR006094 FAD linked oxidase, N-terminal;IPR016164 FAD-linked oxidase-like, C-terminal;IPR016166 FAD-binding, type 2;IPR016167 FAD-binding, type 2, subdomain 1;IPR016168 FAD-linked oxidase, FAD-binding, subdomain 2;IPR016171 Vanillyl-alcohol oxidase, C-terminal subdomain 2	49.5591	26.6132	20.9828	-0.872613	0.1477	0.291294	non	-1.2016	0.0414	0.11676	non	0.328983	0.6218	0.754216	non	non								ROS
FGSG_00707	conserved hypothetical protein	IPR005373 Uncharacterised protein family UPF0183	88.7651	30.9157	11.4288	-1.49189	0.01245	0.0469849	non	-2.85247	0.00015	0.00116684	down	1.36058	0.06595	0.164703	non	Inf-Down									NS
FGSG_00709	conserved hypothetical protein	n.d.	759.261	778.534	625.419	0.0361172	0.9408	0.965948	non	-0.279367	0.55225	0.699078	non	0.315484	0.5305	0.681324	non	non
FGSG_00710	probable zinc finger protein white collar 2 (wc-2)	IPR000014 PAS;IPR000679 Zinc finger, GATA-type;IPR013088 Zinc finger, NHR/GATA-type;IPR013655 PAS fold-3	153.836	49.8697	28.2132	-1.60586	0.0036	0.0177476	non	-2.40605	0.00155	0.00883324	down	0.800186	0.2622	0.425592	non	Inf-Down	TF
FGSG_00712	related to flavin-containing monooxygenase	IPR000960 Flavin monooxygenase FMO;IPR012143 Dimethylaniline monooxygenase, N-oxide-forming;IPR020946 Flavin monooxygenase-like	9.9101	5.33047	5.86629	-0.78528	0.1919	0.348217	non	-0.668062	0.3173	0.483659	non	-0.117218	0.85685	0.915751	non	non								ROS
FGSG_00713	related to STB5 - SIN3 binding protein	IPR001138 Zn(2)-C6 fungal-type DNA-binding domain;IPR007219 Transcription factor, fungi	8.78808	8.33591	3.51775	-0.0682352	0.9036	0.94417	non	-1.11542	0.03985	0.113452	non	1.04719	0.07475	0.180249	non	non	TF
FGSG_00714	conserved hypothetical protein	n.d.	366.666	65.1729	36.4192	-2.47408	0.00015	0.00116684	down	-3.29655	5e-05	0.000429738	down	0.822462	0.20725	0.366697	non	Inf-Down
FGSG_00715	conserved hypothetical protein	IPR001841 Zinc finger, RING-type;IPR006594 LisH dimerisation motif;IPR006595 CTLH, C-terminal LisH motif;IPR013083 Zinc finger, RING/FYVE/PHD-type;IPR013144 Ran binding protein-like, CRA domain	31.0491	39.3284	23.9206	0.331512	0.59135	0.730484	non	-0.362945	0.58295	0.723859	non	0.694457	0.36305	0.530084	non	non	TF
FGSG_00716	related to SIN3 protein-binding protein STB2	n.d.	29.1715	9.2771	3.97947	-1.55375	0.02025	0.068043	non	-2.59912	5e-05	0.000429738	down	1.04537	0.12075	0.253126	non	Inf-Down
FGSG_00717	probable mitochondrial import inner membrane translocase subunit TIM10	IPR004217 Mitochondrial inner membrane translocase complex, Tim8/9/10/13-zinc finger-like	498.255	286.879	507.4	-0.794314	0.2041	0.362949	non	0.0261872	0.9671	0.98104	non	-0.820501	0.23445	0.397267	non	non
FGSG_00718	related to aldehyde dehydrogenase	IPR015590 Aldehyde dehydrogenase domain;IPR016160 Aldehyde dehydrogenase, conserved site;IPR016161 Aldehyde/histidinol dehydrogenase;IPR016162 Aldehyde dehydrogenase, N-terminal;IPR016163 Aldehyde dehydrogenase, C-terminal	97.3456	58.596	82.5386	-0.722645	0.1967	0.353973	non	-0.235418	0.64955	0.775121	non	-0.487227	0.4127	0.577681	non	non					DH			ROS
FGSG_00719	related to zinc finger transcription factor	IPR001138 Zn(2)-C6 fungal-type DNA-binding domain;IPR007219 Transcription factor, fungi	25.3217	24.2559	16.8285	-0.0596322	0.9078	0.946648	non	-0.562067	0.3115	0.477603	non	0.502435	0.40935	0.574562	non	non	TF
FGSG_00720	conserved hypothetical protein	n.d.	154.28	73.4559	85.9275	-1.06041	0.0539	0.142012	non	-0.836987	0.12795	0.263501	non	-0.223426	0.68465	0.800896	non	non
FGSG_00721	probable glycosyl hydrolase	IPR001382 Glycoside hydrolase, family 47	29.652	9.50944	5.50915	-1.5443	0.00745	0.031571	non	-2.23544	0.0004	0.00276282	down	0.691145	0.23885	0.402106	non	Inf-Down						CAZyme
FGSG_00722	probable APT1 - adenine phosphoribosyltransferase	IPR000836 Phosphoribosyltransferase;IPR005764 Adenine phosphoribosyl transferase	519.033	399.18	534.664	-0.377954	0.4296	0.593381	non	0.0427252	0.9321	0.960923	non	-0.420679	0.43025	0.593981	non	non
FGSG_00723	conserved hypothetical protein	n.d.	20.3712	17.2507	6.08802	-0.227716	0.69305	0.806881	non	-1.59221	0.02095	0.0698428	non	1.3645	0.05625	0.146577	non	non
FGSG_00724	probable peroxisome assembly protein	IPR006845 Pex, N-terminal	111.951	35.0433	20.9253	-1.64789	0.0056	0.0252345	non	-2.36503	0.0002	0.00150393	down	0.717135	0.2743	0.438003	non	Inf-Down
FGSG_00725	conserved hypothetical protein	IPR001138 Zn(2)-C6 fungal-type DNA-binding domain	26.9396	3.23424	1.655	-2.72214	0.00025	0.00183247	down	-3.39553	0.0005	0.00335559	down	0.673391	0.3182	0.484602	non	Inf-Down	TF
FGSG_00726	conserved hypothetical protein	n.d.	41.5169	34.4496	12.3882	-0.262267	0.6278	0.758816	non	-1.66707	0.01455	0.0529007	non	1.40481	0.04855	0.131435	non	non
FGSG_00728	related to Het-c protein	IPR010816 Heterokaryon incompatibility Het-C	187.584	218.928	83.0121	0.221824	0.64655	0.772912	non	-1.16654	0.0192	0.0653435	non	1.38836	0.0146	0.0530382	non	non									CT
FGSG_00729	related to nonhistone chromosomal protein	IPR000910 High mobility group, HMG1/HMG2;IPR009071 High mobility group, superfamily	122.661	131.442	59.0021	0.0989701	0.8666	0.921737	non	-1.04331	0.06865	0.169543	non	1.14228	0.0662	0.165165	non	non	TF
FGSG_00730	probable glomerulosclerosis protein Mpv17	IPR007248 Mpv17/PMP22	84.5548	69.2062	68.5458	-0.28525	0.6311	0.761359	non	-0.298885	0.61315	0.747528	non	0.0136351	0.98325	0.990142	non	non								ROS
FGSG_00731	conserved hypothetical protein	IPR013177 Domain of unknown function DUF1713, mitochondria	367.874	265.863	308.983	-0.467029	0.3605	0.527585	non	-0.250939	0.6241	0.756001	non	-0.21609	0.66235	0.784689	non	non
FGSG_00732	related to A.ambisexualis antheridiol steroid receptor	IPR007807 Domain of unknown function DUF699, exodeoxyribonuclease V alpha chain;IPR013562 Domain of unknown function DUF1726	64.0796	14.5427	8.18654	-2.06597	0.0018	0.0100109	down	-2.82461	0.0006	0.00392976	down	0.758644	0.29365	0.458534	non	Inf-Down
FGSG_00733	conserved hypothetical protein	n.d.	0	0	0	0	1	1	non	0	1	1	non	0	1	1	non	non
FGSG_00734	conserved hypothetical protein	n.d.	0	0	0.479166	0	1	1	non	0.564784	1	1	non	-0.564784	1	1	non	non
FGSG_00736	conserved hypothetical protein	IPR001876 Zinc finger, RanBP2-type;IPR013536 WLM	27.9217	13.3491	6.43481	-1.01119	0.1215	0.254228	non	-1.95978	0.0012	0.00711838	non	0.948592	0.1766	0.329364	non	non	TF
FGSG_00737	related to histidine kinase	IPR000014 PAS;IPR001610 PAC motif;IPR001789 Signal transduction response regulator, receiver domain;IPR003594 ATPase-like, ATP-binding domain;IPR003661 Signal transduction histidine kinase, subgroup 1, dimerisation/phosphoacceptor domain;IPR004358 Signal transduction histidine kinase-related protein, C-terminal;IPR005467 Signal transduction histidine kinase, core;IPR009082 Signal transduction his…	23.1959	4.48699	1.69367	-2.14068	0.0021	0.011386	down	-3.16712	5e-05	0.000429738	down	1.02644	0.1001	0.221941	non	Inf-Down
FGSG_00738	conserved hypothetical protein	IPR000008 C2 calcium-dependent membrane targeting;IPR008973 C2 calcium/lipid-binding domain, CaLB;IPR018029 C2 membrane targeting protein	7.98761	1.23055	0.440781	-2.01054	0.00075	0.00476336	down	-2.64109	0.00055	0.00364259	down	0.630548	0.11435	0.243756	non	Inf-Down
FGSG_00739	probable NADPH oxidase heavy chain subunit	IPR013112 FAD-binding 8;IPR013121 Ferric reductase, NAD binding;IPR013130 Flavoprotein transmembrane component;IPR017927 Ferredoxin reductase-type FAD-binding domain;IPR017938 Riboflavin synthase-like beta-barrel	66.4036	74.9696	65.3613	0.172597	0.7587	0.852398	non	-0.0224835	0.965	0.979857	non	0.19508	0.7384	0.838406	non	non								ROS
FGSG_00740	probable urease	IPR002019 Urease, beta subunit;IPR002026 Urease, alpha/gamma subunit;IPR005848 Urease, alpha subunit;IPR006680 Amidohydrolase 1;IPR008221 Urease;IPR011059 Metal-dependent hydrolase, composite domain;IPR011612 Urease alpha-subunit, N-terminal;IPR017950 Urease, alpha subunit, conserved site	51.1544	44.4855	14.0212	-0.197382	0.69515	0.808376	non	-1.79579	0.00715	0.0305804	non	1.59841	0.0208	0.0694587	non	non
FGSG_00741	related to NGG1 - general transcriptional adaptor or co-activator	IPR019340 Histone acetyltransferases subunit 3	21.2303	18.5325	8.37997	-0.186651	0.77745	0.865	non	-1.24487	0.0423	0.118639	non	1.05822	0.1354	0.274109	non	non			HM
FGSG_00742	related to S-adenosylmethionine:diacylglycerol 3-amino-3-carboxypropyl transferase	IPR013217 Methyltransferase type 12;IPR021829 Protein of unknown function DUF3419	0.6313	3.20946	0.425299	1.36761	0.0268	0.0841841	non	-0.194758	1	1	non	1.56237	0.0532	0.140655	non	non									CS
FGSG_00743	related to succinate dehydrogenase precursor	IPR007992 Cytochrome b, succinate dehydrogenase small subunit, CybS	1460.24	614.837	1138.22	-1.24657	0.00935	0.0376915	non	-0.359147	0.43645	0.599697	non	-0.887426	0.0831	0.194477	non	non								ROS
FGSG_00744	probable tyrosine--trna ligase precursor, mitochondrial	IPR001412 Aminoacyl-tRNA synthetase, class I, conserved site;IPR002305 Aminoacyl-tRNA synthetase, class Ic;IPR002307 Tyrosyl-tRNA synthetase;IPR014729 Rossmann-like alpha/beta/alpha sandwich fold;IPR024088 Tyrosyl-tRNA synthetase, bacterial-type	48.2723	24.2963	22.4835	-0.96185	0.141	0.281906	non	-1.06913	0.1011	0.223493	non	0.107279	0.86675	0.921824	non	non
FGSG_00745	related to nitrogen permease regulator	IPR009348 Nitrogen permease regulator 2	28.7034	23.7789	16.6611	-0.261516	0.65315	0.777805	non	-0.750053	0.19785	0.355379	non	0.488537	0.43785	0.600972	non	non
FGSG_00746	related to ubiquitin-like protein DSK2	IPR000449 Ubiquitin-associated/translation elongation factor EF1B, N-terminal;IPR000626 Ubiquitin;IPR006636 Heat shock chaperonin-binding;IPR009060 UBA-like;IPR015496 Ubiquilin;IPR015940 Ubiquitin-associated/translation elongation factor EF1B, N-terminal, eukaryote;IPR019955 Ubiquitin supergroup;IPR019956 Ubiquitin subgroup	182.605	125.717	55.4562	-0.534995	0.27815	0.442109	non	-1.7014	0.00155	0.00883324	non	1.16641	0.0485	0.131332	non	non
FGSG_00747	related to quinone reductase	IPR002085 Alcohol dehydrogenase superfamily, zinc-type;IPR002364 Quinone oxidoreductase/zeta-crystallin, conserved site;IPR011032 GroES-like;IPR013149 Alcohol dehydrogenase, C-terminal;IPR013154 Alcohol dehydrogenase GroES-like;IPR016040 NAD(P)-binding domain;IPR020843 Polyketide synthase, enoylreductase	156.016	50.4844	64.3781	-1.6087	0.01045	0.0410599	non	-1.26403	0.02605	0.0823924	non	-0.344672	0.58715	0.727177	non	non					DH			ROS
FGSG_00748	related to nuclear transport factor	IPR001494 Importin-beta, N-terminal;IPR011989 Armadillo-like helical;IPR016024 Armadillo-type fold	20.8238	11.5524	10.0636	-0.797939	0.1572	0.304104	non	-0.980081	0.0776	0.185114	non	0.182142	0.76605	0.857379	non	non
FGSG_00749	related to threonine--tRNA ligase	IPR002314 Aminoacyl-tRNA synthetase, class II (G/ H/ P/ S), conserved domain;IPR002320 Threonyl-tRNA synthetase, class IIa;IPR004154 Anticodon-binding;IPR006195 Aminoacyl-tRNA synthetase, class II	17.1728	12.1791	12.3778	-0.463529	0.4625	0.623251	non	-0.44194	0.5217	0.673959	non	-0.021589	0.9738	0.984771	non	non
FGSG_00750	conserved hypothetical protein	IPR011598 Helix-loop-helix DNA-binding	184.19	37.5964	34.4169	-2.26247	0.00525	0.0239688	down	-2.3865	0.00345	0.0171403	down	0.124028	0.88315	0.931881	non	Inf-Down	TF
FGSG_00751	related to septum formation maf	IPR003697 Maf-like protein	63.0045	56.9848	44.6956	-0.142499	0.8183	0.891482	non	-0.486118	0.42455	0.588758	non	0.34362	0.60495	0.741123	non	non
FGSG_00752	conserved hypothetical protein	IPR001487 Bromodomain	23.5858	13.0618	7.69731	-0.806044	0.17795	0.331079	non	-1.49918	0.01855	0.0636338	non	0.69314	0.28285	0.447085	non	non
FGSG_00756	conserved hypothetical protein	IPR001763 Rhodanese-like	336.432	148.891	180.129	-1.17068	0.05985	0.153437	non	-0.897579	0.1185	0.249922	non	-0.273104	0.6785	0.796507	non	non
FGSG_00757	probable small nuclear ribonucleoprotein	IPR001163 Like-Sm ribonucleoprotein (LSM) domain;IPR006649 Like-Sm ribonucleoprotein (LSM) domain, eukaryotic/archaea-type;IPR010920 Like-Sm ribonucleoprotein (LSM)-related domain	911.34	705.004	1170.76	-0.369895	0.573	0.71594	non	0.361034	0.5487	0.696216	non	-0.730929	0.2816	0.44577	non	non								ROS
FGSG_00758	conserved hypothetical protein	n.d.	36.9832	17.6478	17.3217	-1.02636	0.0851	0.197823	non	-1.05181	0.0815	0.191758	non	0.0254521	0.9651	0.979907	non	non
FGSG_00759	related to monooxygenase	IPR020946 Flavin monooxygenase-like	12.369	20.1285	18.9567	0.660299	0.2811	0.445244	non	0.577982	0.3392	0.506267	non	0.0823172	0.8942	0.938607	non	non								ROS
FGSG_00760	related to single-stranded DNA binding protein	IPR000504 RNA recognition motif domain;IPR012677 Nucleotide-binding, alpha-beta plait	60.9749	54.2812	62.3822	-0.164895	0.79205	0.874609	non	0.0323937	0.9593	0.976601	non	-0.197289	0.7749	0.863276	non	non
FGSG_00761	conserved hypothetical protein	IPR006629 LPS-induced tumor necrosis factor alpha factor	136.257	23.7758	18.1306	-2.46988	0.00075	0.00476336	down	-2.84293	0.0002	0.00150393	down	0.37305	0.5676	0.711602	non	Inf-Down	TF
FGSG_00762	related to putative glutathione S-transferase	IPR012336 Thioredoxin-like fold	125.372	112.763	170.105	-0.151645	0.77695	0.864649	non	0.437205	0.4002	0.565915	non	-0.588851	0.30865	0.474545	non	non
FGSG_00763	conserved hypothetical protein	n.d.	46.3044	38.4492	10.0381	-0.261978	0.62865	0.75949	non	-2.09948	0.00195	0.0107032	down	1.8375	0.0099	0.0393959	non	Inf-Down
FGSG_00764	conserved hypothetical protein	IPR007087 Zinc finger, C2H2;IPR013087 Zinc finger, C2H2-type/integrase, DNA-binding;IPR015880 Zinc finger, C2H2-like	28.9192	23.9107	5.86074	-0.264306	0.67885	0.79675	non	-2.12464	0.01145	0.0440696	down	1.86033	0.03105	0.0940502	non	Inf-Down	TF
FGSG_00765	probable flavohemoglobin	IPR000971 Globin, subset;IPR001433 Oxidoreductase FAD/NAD(P)-binding;IPR001709 Flavoprotein pyridine nucleotide cytochrome reductase;IPR008333 Oxidoreductase, FAD-binding domain;IPR009050 Globin-like;IPR012292 Globin, structural domain;IPR017927 Ferredoxin reductase-type FAD-binding domain;IPR017938 Riboflavin synthase-like beta-barrel	81.4168	49.215	11.2165	-0.71482	0.2334	0.396084	non	-2.75411	5e-05	0.000429738	down	2.03929	0.00355	0.0175479	up	Inf-Down								ROS
FGSG_00766	related to stress-induced protein STI1	IPR001440 Tetratricopeptide TPR-1;IPR006636 Heat shock chaperonin-binding;IPR011990 Tetratricopeptide-like helical;IPR013026 Tetratricopeptide repeat-containing;IPR019734 Tetratricopeptide repeat;IPR023114 Elongated TPR repeat-containing domain	97.9778	108.069	56.8701	0.140064	0.7958	0.877026	non	-0.774287	0.15035	0.294967	non	0.914351	0.10375	0.227625	non	non
FGSG_00767	related to beta-glucosidase	IPR001764 Glycoside hydrolase, family 3, N-terminal;IPR002772 Glycoside hydrolase, family 3, C-terminal;IPR011658 PA14;IPR017853 Glycoside hydrolase, superfamily;IPR019800 Glycoside hydrolase, family 3, active site	42.2428	90.8647	110.928	1.08705	0.03765	0.108688	non	1.37204	0.01395	0.0512273	non	-0.284988	0.62455	0.756325	non	non						CAZyme
FGSG_00768	related to low affininty zinc transporter	IPR003689 Zinc/iron permease	118.008	40.5208	33.2791	-1.51915	0.01255	0.0472738	non	-1.79566	0.0039	0.0189288	non	0.276505	0.69365	0.807273	non	non		TP
FGSG_00769	conserved hypothetical protein	n.d.	152.424	96.2691	84.7765	-0.657471	0.22805	0.390217	non	-0.83887	0.12	0.252035	non	0.181399	0.76645	0.857639	non	non									CT
FGSG_00770	hypothetical protein	n.d.	13.6316	0	0	-3.87102	5e-05	0.000429738	down	-3.87102	5e-05	0.000429738	down	0	1	1	non	Inf-Down									CT
FGSG_00771	conserved hypothetical protein	IPR016040 NAD(P)-binding domain	144.96	47.2976	56.4829	-1.59555	0.00975	0.0389318	non	-1.34437	0.02865	0.0885249	non	-0.251181	0.7004	0.812132	non	non
FGSG_00772	hypothetical protein	n.d.	1.42403	0.281552	0.21354	-0.919516	1	1	non	-0.998186	1	1	non	0.0786704	1	1	non	non
FGSG_00773	related to copper transport protein	IPR007274 Ctr copper transporter	3.14411	179.239	81.138	5.44271	0.00245	0.0129354	up	4.30892	0.00365	0.0179457	up	1.13379	0.1288	0.264687	non	Inf-UP		TP
FGSG_00774	related to C6 zink-finger protein PRO1A	IPR001138 Zn(2)-C6 fungal-type DNA-binding domain;IPR021858 Protein of unknown function DUF3468	12.7925	9.18757	6.19593	-0.437074	0.52115	0.673515	non	-0.938631	0.1313	0.268275	non	0.501557	0.45105	0.612976	non	non	TF
FGSG_00776	related to cytoskeletal adaptor	IPR001026 Epsin domain, N-terminal;IPR008942 ENTH/VHS;IPR013809 Epsin-like, N-terminal	75.0503	62.1382	47.6461	-0.268441	0.58505	0.725511	non	-0.64463	0.219	0.380173	non	0.376189	0.5232	0.675242	non	non
FGSG_00777	probable peptidylprolyl isomerase precursor, mitochondrial (cyclophilin B)	IPR002130 Peptidyl-prolyl cis-trans isomerase, cyclophilin-type;IPR015891 Cyclophilin-like;IPR020892 Peptidyl-prolyl cis-trans isomerase, cyclophilin-type, conserved site	6608.28	6104.85	9031.96	-0.114301	0.8206	0.892981	non	0.450706	0.39225	0.558364	non	-0.565007	0.32665	0.493387	non	non
FGSG_00778	related to RPC34 - DNA-directed RNA polymerase III, 34 KD subunit	IPR007832 RNA polymerase Rpc34;IPR016049 RNA polymerase Rpc34-like	16.4572	19.4213	10.5554	0.226253	0.7443	0.842494	non	-0.595255	0.38195	0.548449	non	0.821508	0.17675	0.32955	non	non
FGSG_00779	hypothetical protein	n.d.	0.804016	0.880076	0.0763907	0.0595788	1	1	non	-0.74501	1	1	non	0.804589	1	1	non	non
FGSG_00780	probable histone deacetylase RpdA	IPR000286 Histone deacetylase superfamily;IPR003084 Histone deacetylase;IPR023801 Histone deacetylase domain	50.0285	36.1321	15.7973	-0.458636	0.37355	0.540325	non	-1.60307	0.0176	0.0611838	non	1.14444	0.10455	0.22887	non	non			HM
FGSG_00781	probable multidrug resistance protein	IPR000555 Mov34/MPN/PAD-1	256.452	254.875	292.445	-0.00886428	0.9857	0.991514	non	0.188787	0.67305	0.792548	non	-0.197651	0.68825	0.803516	non	non
FGSG_00782	conserved hypothetical protein	n.d.	14.0222	11.0448	12.0028	-0.318686	0.5819	0.723037	non	-0.208274	0.75695	0.851211	non	-0.110412	0.86835	0.922821	non	non
FGSG_00783	related to acetylxylan esterase precursor	IPR000675 Cutinase	0.14922	6.19617	4.61931	2.64657	0.2162	0.377016	up	2.28974	0.2162	0.377016	up	0.356836	0.69505	0.808301	non	Inf-UP						CAZyme			CS
FGSG_00784	hypothetical protein	IPR000675 Cutinase	0	0	0.586416	0	1	1	non	0.665771	1	1	non	-0.665771	1	1	non	non						CAZyme			CS
FGSG_00785	conserved hypothetical protein	n.d.	4.53524	6.29747	4.32422	0.398751	0.60585	0.741821	non	-0.0560757	0.9388	0.964751	non	0.454826	0.6093	0.744524	non	non
FGSG_00786	related to serine/threonine-protein kinase	IPR000719 Protein kinase, catalytic domain;IPR002290 Serine/threonine-protein kinase, catalytic domain;IPR008271 Serine/threonine-protein kinase, active site;IPR011009 Protein kinase-like domain;IPR017442 Serine/threonine-protein kinase-like domain;IPR020635 Tyrosine-protein kinase, catalytic domain;IPR020636 Calcium/calmodulin-dependent/calcium-dependent protein kinase;IPR020650 Calcium/calmodul…	124.749	36.624	8.8354	-1.74082	0.0013	0.00761312	non	-3.67642	5e-05	0.000429738	down	1.9356	0.0067	0.0290584	non	Inf-Down				PK
FGSG_00787	related to allantoate permease	IPR011701 Major facilitator superfamily;IPR016196 Major facilitator superfamily domain, general substrate transporter;IPR020846 Major facilitator superfamily domain	144.226	107.434	43.7121	-0.421483	0.38365	0.550137	non	-1.69956	0.0018	0.0100109	non	1.27808	0.03385	0.100363	non	non		TP
FGSG_00788	conserved hypothetical protein	IPR010699 Protein of unknown function DUF1275	3.07203	7.4695	2.74713	1.05653	0.13195	0.269173	non	-0.119962	0.86655	0.921706	non	1.17649	0.12415	0.258034	non	non
FGSG_00789	conserved hypothetical protein	n.d.	45.8262	39.4415	25.7951	-0.211479	0.72795	0.831356	non	-0.805347	0.1822	0.336378	non	0.593867	0.3563	0.52341	non	non
FGSG_00792	related to protein kinase	IPR000719 Protein kinase, catalytic domain;IPR002290 Serine/threonine-protein kinase, catalytic domain;IPR008271 Serine/threonine-protein kinase, active site;IPR011009 Protein kinase-like domain;IPR017442 Serine/threonine-protein kinase-like domain;IPR020635 Tyrosine-protein kinase, catalytic domain	147.018	36.1372	16.4096	-1.99484	0.00555	0.0250575	non	-3.08782	5e-05	0.000429738	down	1.09298	0.0785	0.186659	non	Inf-Down				PK
FGSG_00793	conserved hypothetical protein	n.d.	2.1631	2116.28	2618.56	9.38666	0.00275	0.0142272	up	9.69377	0.00275	0.0142272	up	-0.307112	0.5927	0.731554	non	Inf-UP									CT
FGSG_00794	related to cactin	IPR018816 Cactin, domain;IPR019134 Cactin protein, cactus-binding domain, C-terminal	22.978	11.0404	3.34345	-0.993828	0.11385	0.24301	non	-2.4648	0.00035	0.00246023	down	1.47097	0.03215	0.096573	non	Inf-Down
FGSG_00796	conserved hypothetical protein	IPR009089 DNA double-strand break repair and VJ recombination XRCC4, N-terminal;IPR015381 XLF/Cernunnos	9.94277	7.38699	3.15338	-0.383753	0.51875	0.671504	non	-1.39762	0.0287	0.0886425	non	1.01387	0.11655	0.247032	non	non
FGSG_00797	probable deoxyribodipyrimidine photo-lyase PHR	IPR002081 Cryptochrome/DNA photolyase, class 1;IPR005101 DNA photolyase, FAD-binding/Cryptochrome, C-terminal;IPR006050 DNA photolyase, N-terminal;IPR014729 Rossmann-like alpha/beta/alpha sandwich fold;IPR018394 Cryptochrome/DNA photolyase, class 1 conserved site, C-terminal	262.347	9.72478	1.49765	-4.61795	5e-05	0.000429738	down	-6.72025	5e-05	0.000429738	down	2.1023	0.0065	0.0283734	up	Inf-Down
FGSG_00798	probable 40s ribosomal protein s21 (CRP-7)	IPR001931 Ribosomal protein S21e;IPR018279 Ribosomal protein S21e, conserved site	5907.67	6519.36	11101.3	0.142118	0.75375	0.849048	non	0.909953	0.07465	0.180078	non	-0.767835	0.15955	0.307302	non	non
FGSG_00799	conserved hypothetical protein	n.d.	7.15469	8.33822	2.10061	0.195518	0.7319	0.833941	non	-1.39508	0.0186	0.0637621	non	1.5906	0.0219	0.0722252	non	non
FGSG_00800	conserved hypothetical protein	IPR001138 Zn(2)-C6 fungal-type DNA-binding domain;IPR007219 Transcription factor, fungi	46.9189	11.9462	6.8687	-1.88807	0.00165	0.00930585	non	-2.6064	5e-05	0.000429738	down	0.718331	0.2335	0.3962	non	Inf-Down	TF
FGSG_00801	conserved hypothetical protein	IPR000086 NUDIX hydrolase domain;IPR015797 NUDIX hydrolase domain-like	30.164	9.57052	14.9828	-1.55983	0.02005	0.0675429	non	-0.96336	0.12875	0.264616	non	-0.596474	0.33195	0.498844	non	non
FGSG_00802	probable ribosomal protein L23.e, cytosolic	IPR000218 Ribosomal protein L14b/L23e;IPR019972 Ribosomal protein L14 conserved site;IPR023571 Ribosomal protein L14 domain	2751.12	6513.84	13367.6	1.24319	0.01865	0.0638957	non	2.28023	0.0001	0.000811542	up	-1.03705	0.0762	0.182743	non	Inf-UP
FGSG_00804	related to D.melanogaster troponin T and human nucleolin	IPR018814 Uncharacterised protein family UPF0615	117.447	114.028	47.4221	-0.0422566	0.93495	0.962511	non	-1.2905	0.0161	0.0571783	non	1.24825	0.03375	0.100139	non	non
FGSG_00806	probable endopeptidase K	IPR000209 Peptidase S8/S53, subtilisin/kexin/sedolisin;IPR009020 Proteinase inhibitor, propeptide;IPR010259 Proteinase inhibitor I9, subtilisin propeptide;IPR015500 Peptidase S8, subtilisin-related;IPR022398 Peptidase S8, subtilisin, His-active site;IPR023827 Peptidase S8, subtilisin, Asp-active site;IPR023828 Peptidase S8, subtilisin, Ser-active site	3474.87	1256.58	178.612	-1.46672	0.03075	0.0933629	non	-4.27442	5e-05	0.000429738	down	2.80769	5e-05	0.000429738	up	Inf-Down							PE		CS
FGSG_00807	related to beta-mannosidase	IPR006102 Glycoside hydrolase, family 2, immunoglobulin-like beta-sandwich;IPR006103 Glycoside hydrolase, family 2, TIM barrel;IPR006104 Glycoside hydrolase, family 2, N-terminal;IPR008979 Galactose-binding domain-like;IPR013781 Glycoside hydrolase, subgroup, catalytic domain;IPR013812 Glycoside hydrolase, family 2/20, immunoglobulin-like beta-sandwich domain;IPR017853 Glycoside hydrolase, superf…	29.3349	16.727	9.81641	-0.77503	0.1809	0.334762	non	-1.48776	0.0258	0.0817862	non	0.712727	0.31945	0.485931	non	non						CAZyme
FGSG_00808	related to GTP-binding protein rab4b	IPR001806 Small GTPase superfamily;IPR003578 Small GTPase superfamily, Rho type;IPR003579 Small GTPase superfamily, Rab type;IPR005225 Small GTP-binding protein domain;IPR020849 Small GTPase superfamily, Ras type	84.3269	20.3852	14.3499	-1.99639	0.00245	0.0129354	non	-2.47477	0.0003	0.0021518	down	0.478383	0.4375	0.600659	non	Inf-Down
FGSG_00810	related to formate dehydrogenase	IPR006139 D-isomer specific 2-hydroxyacid dehydrogenase, catalytic domain;IPR006140 D-isomer specific 2-hydroxyacid dehydrogenase, NAD-binding;IPR016040 NAD(P)-binding domain	28.7108	20.1271	21.3078	-0.491893	0.3944	0.560432	non	-0.413439	0.4738	0.633131	non	-0.0784535	0.90225	0.94335	non	non								ROS
FGSG_00811	related to aquaporin	IPR000425 Major intrinsic protein;IPR023271 Aquaporin-like	59.7975	16.1746	5.36416	-1.82374	0.0158	0.0563688	non	-3.25597	5e-05	0.000429738	down	1.43223	0.07595	0.182306	non	Inf-Down
FGSG_00812	conserved hypothetical protein	n.d.	189.988	67.4368	133.351	-1.48064	0.0206	0.0689415	non	-0.507475	0.43575	0.599073	non	-0.973163	0.1639	0.313085	non	non
FGSG_00813	related to pathway-specific regulatory protein nit-4	IPR007219 Transcription factor, fungi	52.4127	11.7979	17.1022	-2.06128	0.00045	0.0030636	down	-1.56102	0.00725	0.030911	non	-0.500258	0.4235	0.587771	non	Inf-Down	TF
FGSG_00814	conserved hypothetical protein	IPR006992 Amidohydrolase 2	206.852	19.9237	41.8977	-3.31235	5e-05	0.000429738	down	-2.27658	0.00105	0.00635223	down	-1.03576	0.13205	0.269318	non	Inf-Down
FGSG_00815	probable MXR1 - responsible for the reduction of methionine sulfoxide	IPR002569 Peptide methionine sulphoxide reductase MsrA	913.699	104.704	59.6203	-3.11327	5e-05	0.000429738	down	-3.91542	5e-05	0.000429738	down	0.802157	0.2474	0.410999	non	Inf-Down								ROS
FGSG_00817	conserved hypothetical protein	n.d.	20.7495	17.3719	19.4437	-0.243481	0.67785	0.796034	non	-0.0893259	0.8789	0.929309	non	-0.154155	0.81155	0.887222	non	non
FGSG_00818	probable vacuolar ATP synthase 98 kDa subunit	IPR002490 ATPase, V0/A0 complex, 116kDa subunit	265.331	90.7152	58.1949	-1.53799	0.00995	0.0395519	non	-2.16968	0.0007	0.00448744	down	0.631688	0.246	0.409579	non	Inf-Down
FGSG_00819	related to BRR5 - component of pre-mRNA polyadenylation factor PF I	IPR001279 Beta-lactamase-like;IPR011108 RNA-metabolising metallo-beta-lactamase;IPR021718 Pre-mRNA 3'-end-processing endonuclease polyadenylation factor C-term;IPR022712 Beta-Casp domain	25.3236	18.2838	11.0131	-0.448967	0.43005	0.5938	non	-1.13175	0.0404	0.114641	non	0.682781	0.28965	0.454282	non	non
FGSG_00820	related to tpa inducible protein	IPR007900 Transcription initiation factor TFIID component TAF4	21.0861	5.99055	2.94501	-1.65966	0.00345	0.0171403	non	-2.48504	0.00075	0.00476336	down	0.825377	0.1836	0.338091	non	Inf-Down	TF
FGSG_00821	probable nitrilase	IPR003010 Nitrilase/cyanide hydratase and apolipoprotein N-acyltransferase	11.2847	16.4655	5.39228	0.507645	0.39205	0.558169	non	-0.94246	0.1275	0.262859	non	1.45011	0.03775	0.108906	non	non
FGSG_00822	related to subunit of the Arp2/3 complex ARC15	IPR006789 ARP2/3 complex 16kDa subunit (p16-Arc)	539.466	392.373	507.425	-0.458306	0.35275	0.519893	non	-0.0881689	0.86655	0.921706	non	-0.370137	0.4958	0.652081	non	non
FGSG_00823	conserved hypothetical protein	IPR013216 Methyltransferase type 11	21.3509	19.6737	23.6737	-0.112536	0.88085	0.930501	non	0.142641	0.847	0.909664	non	-0.255177	0.75175	0.847665	non	non
FGSG_00824	related to alpha-adaptin C	IPR002553 Clathrin/coatomer adaptor, adaptin-like, N-terminal;IPR003164 Clathrin adaptor, alpha-adaptin, appendage, C-terminal subdomain;IPR008152 Clathrin adaptor, alpha/beta/gamma-adaptin, appendage, Ig-like subdomain;IPR009028 Coatomer/calthrin adaptor appendage, C-terminal subdomain;IPR011989 Armadillo-like helical;IPR013038 Clathrin adaptor, alpha-adaptin, appendage, Ig-like subdomain;IPR013…	51.105	24.4094	12.7407	-1.03606	0.05025	0.134861	non	-1.92297	0.00035	0.00246023	non	0.886907	0.15055	0.295228	non	non
FGSG_00825	conserved hypothetical protein	IPR001608 Alanine racemase, N-terminal;IPR011078 Uncharacterised protein family UPF0001	53.6165	54.9591	59.8655	0.0350359	0.9595	0.976708	non	0.156288	0.8162	0.890188	non	-0.121252	0.85965	0.917447	non	non
FGSG_00826	conserved hypothetical protein	n.d.	21.5044	18.064	14.5733	-0.239356	0.70455	0.815029	non	-0.531132	0.405	0.570444	non	0.291776	0.65055	0.775881	non	non
FGSG_00828	related to 7alpha-cephem-methoxylase P8 chain	n.d.	16.1803	7.87332	7.28833	-0.953209	0.15815	0.305399	non	-1.0516	0.1164	0.246803	non	0.0983926	0.8975	0.940581	non	non
FGSG_00829	related to ars binding protein 2	IPR018562 ARS binding protein 2	46.0445	6.71687	2.79654	-2.60794	0.00055	0.00364259	down	-3.63127	5e-05	0.000429738	down	1.02333	0.1345	0.272839	non	Inf-Down
FGSG_00831	conserved hypothetical protein	IPR006685 Mechanosensitive ion channel MscS;IPR010920 Like-Sm ribonucleoprotein (LSM)-related domain;IPR011992 EF-hand-like domain;IPR018247 EF-Hand 1, calcium-binding site;IPR018249 EF-HAND 2	84.2275	37.3313	29.8612	-1.1528	0.03295	0.0983612	non	-1.46552	0.01235	0.0466955	non	0.312729	0.5877	0.727607	non	non
FGSG_00832	conserved hypothetical protein	IPR002925 Dienelactone hydrolase	91.0778	66.5597	100.864	-0.44669	0.47885	0.637566	non	0.145719	0.8055	0.883356	non	-0.592409	0.36875	0.535659	non	non
FGSG_00833	related to E.histolytica surface lectin	IPR008803 Root hair defective 3 GTP-binding	44.1562	30.0582	17.4889	-0.53995	0.30515	0.470809	non	-1.28826	0.0228	0.0744639	non	0.748315	0.2481	0.411689	non	non
FGSG_00834	probable 35 kDa ribonuclease H	IPR001352 Ribonuclease HII/HIII;IPR004649 Ribonuclease H2, subunit A;IPR012337 Ribonuclease H-like;IPR023160 Ribonuclease HII, helix-loop-helix cap domain;IPR024567 Ribonuclease HII/HIII domain	43.6343	31.2867	18.5201	-0.467213	0.4377	0.600844	non	-1.19319	0.05355	0.141326	non	0.72598	0.2655	0.42893	non	non
FGSG_00836	related to mitochondrial rRNA processing protein PRP12	IPR000504 RNA recognition motif domain;IPR012677 Nucleotide-binding, alpha-beta plait;IPR018850 Mitochondrial escape protein 2	58.306	40.2274	19.3971	-0.524575	0.31045	0.476471	non	-1.53981	0.00625	0.027529	non	1.01524	0.0907	0.207012	non	non
FGSG_00837	conserved hypothetical protein	IPR021475 Protein of unknown function DUF3128	65.4065	34.6672	53.5515	-0.896726	0.14155	0.282678	non	-0.283706	0.66775	0.788644	non	-0.613021	0.4038	0.569315	non	non
FGSG_00838	probable heat shock protein 70 (hsp70)	IPR001023 Heat shock protein Hsp70;IPR013126 Heat shock protein 70;IPR018181 Heat shock protein 70, conserved site	570.881	328.768	199.86	-0.794264	0.11505	0.244793	non	-1.50952	0.00315	0.0159075	non	0.715261	0.1643	0.313607	non	non								ROS
FGSG_00840	probable carnitine acetyl transferase FacC	IPR000542 Acyltransferase ChoActase/COT/CPT	16.2141	13.338	102.147	-0.263747	0.6792	0.797005	non	2.58304	0.00075	0.00476336	up	-2.84679	5e-05	0.000429738	down	Inf-UP
FGSG_00841	related to Drosophila pumilio protein and Mpt5p protein	IPR001313 Pumilio RNA-binding repeat;IPR011989 Armadillo-like helical;IPR016024 Armadillo-type fold	38.5541	22.1913	9.38489	-0.770244	0.1694	0.320124	non	-1.92934	0.0038	0.0185345	non	1.1591	0.10155	0.224211	non	non
FGSG_00842	conserved hypothetical protein	n.d.	26.7824	13.7255	4.53009	-0.915855	0.12155	0.254306	non	-2.3288	0.04185	0.117696	down	1.41294	0.16605	0.315868	non	Inf-Down
FGSG_00843	probable DNA-directed RNA polymerase III second-largest chain	IPR007120 DNA-directed RNA polymerase, subunit 2, domain 6;IPR007121 RNA polymerase, beta subunit, conserved site;IPR007641 RNA polymerase Rpb2, domain 7;IPR007642 RNA polymerase Rpb2, domain 2;IPR007644 RNA polymerase, beta subunit, protrusion;IPR007645 RNA polymerase Rpb2, domain 3;IPR007646 RNA polymerase Rpb2, domain 4;IPR007647 RNA polymerase Rpb2, domain 5;IPR014724 RNA polymerase Rpb2, OB-…	29.225	5.71735	4.47988	-2.16978	0.0002	0.00150393	down	-2.46353	0.0005	0.00335559	down	0.293748	0.63295	0.76277	non	Inf-Down
FGSG_00844	related to RAD57 protein	IPR013632 DNA recombination and repair protein Rad51, C-terminal;IPR020588 DNA recombination/repair protein RecA/RadB, ATP-binding domain	4.46847	4.07483	3.21066	-0.107778	0.86105	0.918301	non	-0.377091	0.52865	0.679802	non	0.269313	0.67505	0.793998	non	non									NS
FGSG_00845	probable ribosomal protein L15.e.B, cytosolic	IPR000439 Ribosomal protein L15e;IPR012678 Ribosomal protein L23/L15e;IPR020925 Ribosomal protein L15e, conserved site	975.765	1758.49	3589.37	0.849074	0.1078	0.233794	non	1.87805	0.0014	0.00810642	non	-1.02898	0.0928	0.210372	non	non
FGSG_00846	related to suppressor protein PSP1	IPR007557 PSP1, C-terminal	30.5156	10.3225	3.4529	-1.47687	0.0228	0.0744639	non	-2.82325	5e-05	0.000429738	down	1.34638	0.0557	0.145504	non	Inf-Down
FGSG_00847	conserved hypothetical protein	n.d.	151.623	0.727329	42.125	-6.46529	0.13525	0.273905	down	-1.82338	0.05435	0.142889	non	-4.64191	0.1657	0.315395	down	Inf-Down							PE		CS
FGSG_00848	related to WD repeat protein WDR6	IPR001680 WD40 repeat;IPR011046 WD40 repeat-like-containing domain;IPR015943 WD40/YVTN repeat-like-containing domain;IPR017986 WD40-repeat-containing domain;IPR019775 WD40 repeat, conserved site;IPR019781 WD40 repeat, subgroup;IPR019782 WD40 repeat 2	7.16663	0.647338	2.16854	-2.3096	0.0012	0.00711838	down	-1.36592	0.0069	0.0297429	non	-0.943682	0.0622	0.157793	non	Inf-Down
FGSG_00849	conserved hypothetical protein	IPR009571 Actin cortical patch SUR7/pH-response regulator PalI	853.495	39.7515	34.0371	-4.39015	5e-05	0.000429738	down	-4.60812	5e-05	0.000429738	down	0.21797	0.73655	0.837115	non	Inf-Down
FGSG_00850	related to hsp70 protein	IPR001023 Heat shock protein Hsp70	1.74531	0.690997	0.585502	-0.699095	0.20255	0.361073	non	-0.792029	0.17975	0.333356	non	0.0929344	1	1	non	non
FGSG_00851	conserved hypothetical protein	n.d.	3.11341	0.636222	0.175616	-1.32997	0.0736	0.178269	non	-1.80692	0.0829	0.194127	non	0.476952	1	1	non	non
FGSG_00852	probable serine/threonine protein phosphatase-z-like	IPR004843 Metallophosphoesterase domain;IPR006186 Serine/threonine-specific protein phosphatase/bis(5-nucleosyl)-tetraphosphatase;IPR011159 Phosphoprotein phosphatase PPZ	82.8858	43.1971	16.3992	-0.924475	0.08385	0.195731	non	-2.26941	0.00175	0.00977582	down	1.34493	0.0634	0.160013	non	Inf-Down				PK
FGSG_00853	conserved hypothetical protein	n.d.	45.3237	105.237	151.957	1.19746	0.0384	0.110328	non	1.7233	0.0055	0.0248781	non	-0.52584	0.37235	0.539162	non	non
FGSG_00855	conserved hypothetical protein	n.d.	631.667	498.508	227.009	-0.340939	0.4998	0.655502	non	-1.47236	0.00555	0.0250575	non	1.13142	0.0527	0.139709	non	non
FGSG_00856	related to sensory transduction histidine kinase	IPR000014 PAS;IPR000700 PAS-associated, C-terminal;IPR001789 Signal transduction response regulator, receiver domain;IPR003594 ATPase-like, ATP-binding domain;IPR003661 Signal transduction histidine kinase, subgroup 1, dimerisation/phosphoacceptor domain;IPR004358 Signal transduction histidine kinase-related protein, C-terminal;IPR005467 Signal transduction histidine kinase, core;IPR009082 Signal…	77.6686	10.3303	6.78698	-2.7956	5e-05	0.000429738	down	-3.33665	5e-05	0.000429738	down	0.54105	0.3775	0.544163	non	Inf-Down
FGSG_00857	conserved hypothetical protein	IPR001849 Pleckstrin homology domain;IPR011993 Pleckstrin homology-type	190.039	728.303	148.15	1.93265	0.00065	0.00421136	non	-0.357103	0.5023	0.657635	non	2.28975	0.00015	0.00116684	up	non
FGSG_00858	conserved hypothetical protein	n.d.	7.93066	1.20762	0.376271	-2.01627	0.00665	0.0288886	down	-2.698	0.00515	0.023612	down	0.681727	1	1	non	Inf-Down
FGSG_00859	conserved hypothetical protein	IPR008011 Complex 1 LYR protein	161.637	192.824	334.273	0.253092	0.7418	0.84076	non	1.04368	0.1371	0.276485	non	-0.790589	0.3019	0.467333	non	non
FGSG_00860	conserved hypothetical protein	IPR006461 Uncharacterised protein family Cys-rich	234.143	55.0831	32.4609	-2.0679	0.0007	0.00448744	down	-2.81299	0.0001	0.000811542	down	0.74509	0.27085	0.434374	non	Inf-Down
FGSG_00861	probable IMP dehydrogenase	IPR000644 Cystathionine beta-synthase, core;IPR001093 IMP dehydrogenase/GMP reductase;IPR005990 IMP dehydrogenase;IPR013785 Aldolase-type TIM barrel;IPR015875 IMP dehydrogenase / GMP reductase, conserved site;IPR018529 IMP dehydrogenase-related	654.784	312.16	241.494	-1.06632	0.06765	0.167807	non	-1.43527	0.0169	0.0593092	non	0.368951	0.4625	0.623251	non	non								ROS
FGSG_00862	related to seed imbibition protein Sip1	IPR008811 Raffinose synthase;IPR013785 Aldolase-type TIM barrel;IPR017853 Glycoside hydrolase, superfamily	15.0496	7.32122	6.93556	-0.94767	0.09585	0.215255	non	-1.01613	0.1077	0.23363	non	0.068463	0.9114	0.948794	non	non						CAZyme
FGSG_00863	probable mitochondrial processing peptidase beta chain precursor	IPR001431 Peptidase M16, zinc-binding site;IPR007863 Peptidase M16, C-terminal;IPR011237 Peptidase M16, core;IPR011249 Metalloenzyme, LuxS/M16 peptidase-like, metal-binding;IPR011765 Peptidase M16, N-terminal	571.289	544.948	536.874	-0.0679803	0.8867	0.934037	non	-0.0894756	0.85935	0.917262	non	0.0214953	0.9682	0.981669	non	non								ROS
FGSG_00864	related to TFIID and SAGA subunit	IPR003162 Transcription factor TAFII-31;IPR009072 Histone-fold	20.8013	35.2482	14.7956	0.733495	0.2264	0.388425	non	-0.464891	0.45535	0.616865	non	1.19839	0.08325	0.194735	non	non	TF
FGSG_00865	probable histidine biosynthesis trifunctional protein (his-3)	IPR001692 Histidinol dehydrogenase, conserved site;IPR002496 Phosphoribosyl-AMP cyclohydrolase;IPR008179 Phosphoribosyl-ATP pyrophosphohydrolase;IPR012131 Histidinol dehydrogenase;IPR016161 Aldehyde/histidinol dehydrogenase;IPR016298 Histidine biosynthesis trifunctional-protein;IPR021130 Phosphoribosyl-ATP pyrophosphohydrolase-like	13.9287	14.3595	14.5055	0.0410427	0.9433	0.96739	non	0.0546915	0.92495	0.956771	non	-0.0136488	0.9836	0.99035	non	non								ROS
FGSG_00866	related to SMP2 protein	IPR007651 Lipin, N-terminal;IPR013209 LNS2, Lipin/Ned1/Smp2;IPR023214 HAD-like domain	34.4746	14.4875	9.82459	-1.19568	0.04085	0.1156	non	-1.71247	0.01135	0.043779	non	0.516792	0.45585	0.617318	non	non
FGSG_00867	hypothetical protein	n.d.	2.25421	0.989427	1.44961	-0.709954	0.36265	0.529686	non	-0.409755	0.6411	0.768878	non	-0.300199	0.7556	0.850289	non	non
FGSG_00868	related to NTP pyrophosphohydrolase	IPR000086 NUDIX hydrolase domain;IPR015797 NUDIX hydrolase domain-like	50.8837	18.1155	11.5428	-1.44054	0.0201	0.0676662	non	-2.04842	0.00455	0.0213983	down	0.607883	0.396	0.561963	non	Inf-Down
FGSG_00869	conserved hypothetical protein	IPR003961 Fibronectin, type III;IPR013783 Immunoglobulin-like fold	66.6689	17.1287	10.4177	-1.90022	0.0018	0.0100109	non	-2.56722	5e-05	0.000429738	down	0.667003	0.25555	0.419059	non	Inf-Down
FGSG_00870	related to subunit of VP52-54 complex	IPR007234 Vps53-like, N-terminal	39.2587	21.5911	14.3075	-0.833546	0.1077	0.23363	non	-1.39506	0.01515	0.0545817	non	0.561516	0.34845	0.51555	non	non
FGSG_00871	probable thioredoxin-disulfide reductase CYS-9	IPR000103 Pyridine nucleotide-disulphide oxidoreductase, class-II;IPR005982 Thioredoxin reductase;IPR008255 Pyridine nucleotide-disulphide oxidoreductase, class-II, active site;IPR013027 FAD-dependent pyridine nucleotide-disulphide oxidoreductase;IPR023753 Pyridine nucleotide-disulphide oxidoreductase, FAD/NAD(P)-binding domain	54.9731	114.865	169.637	1.04964	0.06395	0.161017	non	1.60812	0.0072	0.0307446	non	-0.558486	0.31315	0.479326	non	non								ROS
FGSG_00872	probable UDP-N-acetylglucosamine pyrophosphorylase	IPR002618 UTP--glucose-1-phosphate uridylyltransferase	195.71	254.32	137.328	0.376236	0.41685	0.581553	non	-0.507977	0.2706	0.434119	non	0.884213	0.08615	0.199598	non	non								ROS
FGSG_00874	related to actin-like protein	IPR004000 Actin-like;IPR004001 Actin, conserved site	78.6137	90.2471	55.9304	0.196762	0.6947	0.808048	non	-0.483817	0.36325	0.530284	non	0.680579	0.2489	0.412519	non	non
FGSG_00875	related to lysyl-tRNA synthetase	IPR002313 Lysyl-tRNA synthetase, class II;IPR004364 Aminoacyl-tRNA synthetase, class II (D/K/N);IPR004365 Nucleic acid binding, OB-fold, tRNA/helicase-type;IPR006195 Aminoacyl-tRNA synthetase, class II;IPR012340 Nucleic acid-binding, OB-fold;IPR016027 Nucleic acid-binding, OB-fold-like;IPR018149 Lysyl-tRNA synthetase, class II, C-terminal;IPR018150 Aminoacyl-tRNA synthetase, class II (D/K/N)-like	73.9698	64.8255	50.1086	-0.187663	0.70685	0.816682	non	-0.552743	0.297	0.462105	non	0.365081	0.53915	0.688454	non	non
FGSG_00876	conserved hypothetical protein	IPR018805 Protein of unknown function DUF2401, secretory;IPR018807 Domain of unknown function DUF2403, glycine-rich	138.797	67.6209	34.1414	-1.02661	0.0766	0.183416	non	-1.99209	0.0012	0.00711838	non	0.965476	0.15915	0.306756	non	non									CS
FGSG_00877	related to ATP-dependent RNA helicase ROK1	IPR001650 Helicase, C-terminal;IPR011545 DNA/RNA helicase, DEAD/DEAH box type, N-terminal;IPR014001 DEAD-like helicase;IPR014014 RNA helicase, DEAD-box type, Q motif	73.7798	9.8735	8.63653	-2.78183	0.0016	0.00907272	down	-2.95606	0.00105	0.00635223	down	0.174231	0.7721	0.861418	non	Inf-Down
FGSG_00878	conserved hypothetical protein	n.d.	102.216	6.13123	4.48755	-3.85537	0.0004	0.00276282	down	-4.23336	0.00025	0.00183247	down	0.377989	0.6697	0.790058	non	Inf-Down
FGSG_00880	conserved hypothetical protein	IPR002523 Mg2+ transporter protein, CorA-like/Zinc transport protein ZntB	3.04468	1.73279	2.20755	-0.565651	0.3365	0.503514	non	-0.334554	0.5303	0.681154	non	-0.231097	0.6983	0.810667	non	non		TP
FGSG_00882	conserved hypothetical protein	IPR022226 Protein of unknown function DUF3752	95.3119	12.0509	12.3731	-2.88356	0.0005	0.00335559	down	-2.84838	0.00025	0.00183247	down	-0.0351846	0.95965	0.976802	non	Inf-Down
FGSG_00883	conserved hypothetical protein	IPR001841 Zinc finger, RING-type;IPR013083 Zinc finger, RING/FYVE/PHD-type;IPR018957 Zinc finger, C3HC4 RING-type	260.829	77.6235	40.967	-1.73559	0.00165	0.00930585	non	-2.6413	5e-05	0.000429738	down	0.905705	0.1359	0.274782	non	Inf-Down	TF
FGSG_00884	probable U-snRNP-associated cyclophilin	IPR002130 Peptidyl-prolyl cis-trans isomerase, cyclophilin-type;IPR015891 Cyclophilin-like;IPR020892 Peptidyl-prolyl cis-trans isomerase, cyclophilin-type, conserved site	168.147	227.925	240.393	0.436597	0.3916	0.557745	non	0.513106	0.32245	0.48904	non	-0.0765088	0.8901	0.936132	non	non
FGSG_00885	conserved hypothetical protein	n.d.	4.13383	7.75161	1.01164	0.769513	0.26035	0.423877	non	-1.35166	0.0683	0.168922	non	2.12118	0.03255	0.0974711	up	non
FGSG_00886	conserved hypothetical protein	IPR001372 Dynein light chain, type 1/2;IPR019763 Dynein light chain, type 1/2, conserved site	508.742	550.617	628.744	0.1139	0.8364	0.903011	non	0.304998	0.58375	0.724484	non	-0.191099	0.75935	0.852849	non	non
FGSG_00887	conserved hypothetical protein	n.d.	122.595	32.552	22.0951	-1.88115	0.0007	0.00448744	non	-2.41996	0.0001	0.000811542	down	0.538812	0.39715	0.563041	non	Inf-Down
FGSG_00889	conserved hypothetical protein	n.d.	0.0379739	0	0	-0.0537702	1	1	non	-0.0537702	1	1	non	0	1	1	non	non
FGSG_00890	conserved hypothetical protein	n.d.	69.4632	78.8303	34.1372	0.180066	0.7351	0.83611	non	-1.00387	0.09565	0.214937	non	1.18394	0.0641	0.161294	non	non
FGSG_00891	conserved hypothetical protein	n.d.	0.919125	0.209471	1.11602	-0.666073	1	1	non	0.140905	1	1	non	-0.806977	1	1	non	non							PE		CS
FGSG_00892	related to small nucleolar ribonucleoprotein	IPR001680 WD40 repeat;IPR011046 WD40 repeat-like-containing domain;IPR015943 WD40/YVTN repeat-like-containing domain;IPR017986 WD40-repeat-containing domain;IPR019781 WD40 repeat, subgroup;IPR019782 WD40 repeat 2	80.4079	16.2745	9.43709	-2.23652	0.00785	0.0328981	down	-2.96345	0.00105	0.00635223	down	0.726924	0.2511	0.414746	non	Inf-Down
FGSG_00893	related to flavonol synthase-like protein	IPR005123 Oxoglutarate/iron-dependent oxygenase	72.7933	33.8424	24.0622	-1.08265	0.09305	0.210781	non	-1.55798	0.0122	0.0462552	non	0.475331	0.47035	0.630114	non	non								ROS
FGSG_00894	conserved hypothetical protein	IPR007513 Uncharacterised protein family SERF	2972.18	2150.14	3007.01	-0.466905	0.375	0.541707	non	0.0168026	0.975	0.985438	non	-0.483708	0.38485	0.55129	non	non
FGSG_00895	related to 6-hydroxy-D-nicotine oxidase	IPR006094 FAD linked oxidase, N-terminal;IPR012951 Berberine/berberine-like;IPR016166 FAD-binding, type 2;IPR016167 FAD-binding, type 2, subdomain 1;IPR016168 FAD-linked oxidase, FAD-binding, subdomain 2	0.057776	3.85584	2.55425	2.19869	0.21605	0.376863	up	1.74851	0.2161	0.376917	non	0.450176	0.5346	0.684696	non	Inf-UP								ROS
FGSG_00896	conserved hypothetical protein	n.d.	7.54775	9.52204	6.15763	0.299798	0.66145	0.78403	non	-0.256063	0.68905	0.804088	non	0.555861	0.4568	0.618179	non	non
FGSG_00897	conserved hypothetical protein	IPR010856 Protein of unknown function DUF1479	18.3618	9.39979	5.21351	-0.896659	0.1651	0.314631	non	-1.63973	0.01445	0.0526186	non	0.743074	0.2184	0.379474	non	non
FGSG_00898	related to endoplasmic reticulum 25 kDa transmembrane protein	IPR008417 B-cell receptor-associated 31-like	893.98	210.854	151.502	-2.07879	0.00015	0.00116684	down	-2.55303	5e-05	0.000429738	down	0.474242	0.41765	0.582313	non	Inf-Down
FGSG_00900	conserved hypothetical protein	n.d.	1082.35	103.528	66.9185	-3.37354	5e-05	0.000429738	down	-3.99555	5e-05	0.000429738	down	0.622013	0.27995	0.444041	non	Inf-Down
FGSG_00901	conserved hypothetical protein	IPR001163 Like-Sm ribonucleoprotein (LSM) domain;IPR006649 Like-Sm ribonucleoprotein (LSM) domain, eukaryotic/archaea-type;IPR010920 Like-Sm ribonucleoprotein (LSM)-related domain	127.518	78.6668	94.0033	-0.68992	0.26795	0.43138	non	-0.435921	0.4757	0.63481	non	-0.253999	0.67545	0.794294	non	non
FGSG_00902	related to transcription elongation factor TFIIS	IPR001222 Zinc finger, TFIIS-type;IPR003617 Transcription elongation factor, TFIIS/CRSP70, N-terminal, sub-type;IPR003618 Transcription elongation factor S-II, central domain;IPR006289 Transcription elongation factor, TFIIS;IPR016492 Transcription elongation factor, IIS;IPR017890 Transcription elongation factor S-IIM;IPR017923 Transcription factor IIS, N-terminal	174.043	122.372	89.785	-0.504694	0.32655	0.493289	non	-0.947184	0.0835	0.19516	non	0.442489	0.4524	0.614219	non	non	TF
FGSG_00903	related to cysteine synthase	IPR001216 Cysteine synthase/cystathionine beta-synthase P-phosphate-binding site;IPR001926 Pyridoxal phosphate-dependent enzyme, beta subunit	49.8235	27.1629	22.8866	-0.8517	0.1729	0.324596	non	-1.08929	0.07815	0.186062	non	0.237594	0.71365	0.821474	non	non
FGSG_00904	probable dUTP pyrophosphatase	IPR008180 DeoxyUTP pyrophosphatase;IPR008181 DeoxyUTP pyrophosphatase, dUTPase subfamily	110.378	135.157	219.785	0.289807	0.6736	0.792937	non	0.987178	0.13525	0.273905	non	-0.697371	0.284	0.44827	non	non
FGSG_00905	conserved hypothetical protein	IPR003788 Protein of unknown function DUF185	34.3549	45.032	38.3638	0.380727	0.5089	0.663235	non	0.154959	0.78595	0.870604	non	0.225768	0.70205	0.813279	non	non
FGSG_00906	probable alanine--tRNA ligase, cytosolic	IPR002318 Alanyl-tRNA synthetase, class IIc;IPR012947 Threonyl/alanyl tRNA synthetase, SAD;IPR018162 Alanyl-tRNA synthetase, class IIc, anti-codon-binding domain;IPR018163 Threonyl/alanyl tRNA synthetase, class II-like, putative editing domain;IPR018164 Alanyl-tRNA synthetase, class IIc, N-terminal	62.5123	60.271	43.8815	-0.0518316	0.9164	0.951769	non	-0.500915	0.3344	0.501359	non	0.449084	0.3921	0.558221	non	non
FGSG_00907	conserved hypothetical protein	n.d.	31.2722	30.9197	21.7352	-0.0158448	0.97955	0.988012	non	-0.505364	0.3796	0.54617	non	0.489519	0.43125	0.594908	non	non
FGSG_00908	conserved hypothetical protein	IPR020999 Chitin synthesis regulation, Congo red resistance, RCR protein	259.424	135.635	127.987	-0.930535	0.1296	0.265845	non	-1.01364	0.09795	0.218583	non	0.0831014	0.9045	0.944706	non	non
FGSG_00910	related to morphogenesis-related protein MSB1	IPR012965 Domain of unknown function DUF1708	70.3813	26.3416	7.46542	-1.38445	0.01965	0.0665154	non	-3.07589	0.00015	0.00116684	down	1.69144	0.0189	0.0645576	non	Inf-Down
FGSG_00911	probable uracil-DNA glycosylase	IPR002043 Uracil-DNA glycosylase;IPR005122 Uracil-DNA glycosylase-like;IPR018085 Uracil-DNA glycosylase, active site	119.458	77.204	46.8743	-0.623216	0.2749	0.438636	non	-1.33121	0.0346	0.102011	non	0.707991	0.2643	0.427704	non	non
FGSG_00912	conserved hypothetical protein	IPR007941 Protein of unknown function DUF726	49.2643	33.6636	14.0107	-0.536113	0.3138	0.480009	non	-1.74354	0.01125	0.0434785	non	1.20743	0.0972	0.217408	non	non
FGSG_00913	conserved hypothetical protein	n.d.	49.8237	28.8606	33.8336	-0.767258	0.3253	0.492	non	-0.545022	0.4893	0.646514	non	-0.222236	0.782	0.867982	non	non
FGSG_00914	conserved hypothetical protein	IPR007537 tRNAHis guanylyltransferase;IPR016904 tRNAHis guanylyltransferase, eukarya	15.8616	22.5208	34.9414	0.480196	0.4539	0.615569	non	1.09191	0.1197	0.251617	non	-0.611709	0.41875	0.583355	non	non
FGSG_00915	related to COMPASS component SWD1	IPR001680 WD40 repeat;IPR011046 WD40 repeat-like-containing domain;IPR015943 WD40/YVTN repeat-like-containing domain;IPR017986 WD40-repeat-containing domain;IPR019775 WD40 repeat, conserved site;IPR019781 WD40 repeat, subgroup;IPR019782 WD40 repeat 2	13.5539	11.3859	6.45202	-0.232707	0.68595	0.80181	non	-0.965702	0.0918	0.208795	non	0.732995	0.25785	0.42137	non	non
FGSG_00916	probable DNA-directed RNA polymerase II largest chain	IPR000684 RNA polymerase II, heptapeptide repeat, eukaryotic;IPR000722 RNA polymerase, alpha subunit;IPR006592 RNA polymerase, N-terminal;IPR007066 RNA polymerase Rpb1, domain 3;IPR007073 RNA polymerase Rpb1, domain 7;IPR007075 RNA polymerase Rpb1, domain 6;IPR007080 RNA polymerase Rpb1, domain 1;IPR007081 RNA polymerase Rpb1, domain 5;IPR007083 RNA polymerase Rpb1, domain 4	79.5685	15.8366	7.61916	-2.25862	0.0001	0.000811542	down	-3.2246	5e-05	0.000429738	down	0.965982	0.1089	0.23551	non	Inf-Down
FGSG_00917	conserved hypothetical protein	n.d.	3739.05	2182.93	4173.35	-0.776131	0.13415	0.272377	non	0.158494	0.77445	0.862987	non	-0.934625	0.08835	0.203195	non	non
FGSG_00919	hypothetical protein	n.d.	4.3562	7.42512	4.76003	0.653487	0.60865	0.744003	non	0.104866	0.92865	0.958896	non	0.548621	0.6909	0.805364	non	non
FGSG_00920	conserved hypothetical protein	IPR001509 NAD-dependent epimerase/dehydratase;IPR016040 NAD(P)-binding domain	3.17198	0.519221	0.112624	-1.4574	0.0715	0.174561	non	-1.90677	0.1857	0.340676	non	0.449366	1	1	non	non
FGSG_00921	probable heat shock protein 70	IPR001023 Heat shock protein Hsp70;IPR013126 Heat shock protein 70;IPR018181 Heat shock protein 70, conserved site	1175.02	684.665	666.413	-0.778337	0.2741	0.437801	non	-0.817261	0.25105	0.414694	non	0.0389241	0.94585	0.968859	non	non								ROS
FGSG_00923	conserved hypothetical protein	IPR001810 F-box domain, cyclin-like;IPR022364 F-box domain, Skp2-like	24.3401	12.1827	8.69807	-0.942776	0.1083	0.23458	non	-1.38565	0.0206	0.0689415	non	0.442876	0.46245	0.623209	non	non
FGSG_00924	conserved hypothetical protein	IPR011701 Major facilitator superfamily;IPR016196 Major facilitator superfamily domain, general substrate transporter;IPR020846 Major facilitator superfamily domain	80.2986	30.7517	17.8866	-1.3564	0.01565	0.0559576	non	-2.10587	0.0039	0.0189288	down	0.749471	0.2953	0.460311	non	Inf-Down		TP
FGSG_00925	related to glutamate carboxypeptidase II	IPR003137 Protease-associated domain, PA;IPR007365 Transferrin receptor-like, dimerisation domain;IPR007484 Peptidase M28	48.8123	20.7381	14.8512	-1.19628	0.04075	0.115388	non	-1.65191	0.00425	0.0202649	non	0.455634	0.4947	0.651116	non	non
FGSG_00926	probable cytochrome-b5 reductase, mitochondrial outer membrane form	IPR001433 Oxidoreductase FAD/NAD(P)-binding;IPR001709 Flavoprotein pyridine nucleotide cytochrome reductase;IPR001834 NADH:cytochrome b5 reductase (CBR);IPR008333 Oxidoreductase, FAD-binding domain;IPR017927 Ferredoxin reductase-type FAD-binding domain;IPR017938 Riboflavin synthase-like beta-barrel	124.841	89.1675	123.188	-0.480923	0.36225	0.529293	non	-0.0190763	0.9706	0.983004	non	-0.461846	0.43525	0.5986	non	non								ROS
FGSG_00927	hypothetical protein	n.d.	0	0	0.15423	0	1	1	non	0.206931	1	1	non	-0.206931	1	1	non	non
FGSG_00928	conserved hypothetical protein	n.d.	0.376616	0	0.0804988	-0.461126	1	1	non	-0.349429	1	1	non	-0.111697	1	1	non	non
FGSG_00930	related to suppressor of cs mutant of sua7	IPR006811 RNA polymerase II subunit A	42.7181	47.2802	36.2571	0.143201	0.8091	0.885684	non	-0.230715	0.6937	0.80731	non	0.373916	0.5636	0.70837	non	non
FGSG_00932	related to GRIP1 associated protein 1	IPR013724 Spa2 homology (SHD) of GIT	68.8784	18.4811	5.92303	-1.84277	0.00345	0.0171403	non	-3.33537	5e-05	0.000429738	down	1.4926	0.03245	0.0972499	non	Inf-Down
FGSG_00934	related to transcription factor jumonji	IPR003347 Transcription factor jumonji/aspartyl beta-hydroxylase;IPR013129 Transcription factor jumonji	128.684	49.1752	29.7003	-1.36995	0.01975	0.0667709	non	-2.07868	0.0008	0.00503592	down	0.708722	0.2711	0.434643	non	Inf-Down	TF		HM
FGSG_00935	conserved hypothetical protein	IPR024547 Cell wall beta-glucan synthesis-like	138.438	61.9664	47.1666	-1.14697	0.03075	0.0933629	non	-1.53352	0.012	0.0456661	non	0.386549	0.54755	0.695279	non	non									CT
FGSG_00936	hypothetical protein	IPR001810 F-box domain, cyclin-like	0.0464759	0	0	-0.0655391	1	1	non	-0.0655391	1	1	non	0	1	1	non	non
FGSG_00937	conserved hypothetical protein	n.d.	0	0	0	0	1	1	non	0	1	1	non	0	1	1	non	non
FGSG_00939	conserved hypothetical protein	IPR001623 Heat shock protein DnaJ, N-terminal;IPR024586 DnaJ-like protein C11, C-terminal	36.6635	8.8882	5.63996	-1.92939	0.00305	0.0154934	non	-2.50392	0.0001	0.000811542	down	0.574533	0.3893	0.555579	non	Inf-Down
FGSG_00940	probable peptidylprolyl isomerase (cyclophilin)-like protein	IPR002130 Peptidyl-prolyl cis-trans isomerase, cyclophilin-type;IPR015891 Cyclophilin-like;IPR020892 Peptidyl-prolyl cis-trans isomerase, cyclophilin-type, conserved site	15.8011	3.26946	1.68613	-1.97643	0.0154	0.0552668	non	-2.64495	0.03955	0.11281	down	0.668524	0.47	0.629802	non	Inf-Down
FGSG_00941	related to G1/S-specific cyclin	IPR004367 Cyclin, C-terminal;IPR006671 Cyclin, N-terminal;IPR013763 Cyclin-like	150.216	27.1848	8.4615	-2.42362	0.00125	0.0073653	down	-3.9984	5e-05	0.000429738	down	1.57478	0.0466	0.127469	non	Inf-Down
FGSG_00942	hypothetical protein	n.d.	0.313052	0.876938	0.678242	0.515457	1	1	non	0.354027	1	1	non	0.16143	1	1	non	non
FGSG_00943	hypothetical protein	n.d.	0.654629	0	0	-0.726508	1	1	non	-0.726508	1	1	non	0	1	1	non	non
FGSG_00944	conserved hypothetical protein	n.d.	0.262793	0	0.0777955	-0.336618	1	1	non	-0.228535	1	1	non	-0.108083	1	1	non	non
FGSG_00945	related to peptidylprolyl isomerase (cyclophilin)-like protein	IPR002130 Peptidyl-prolyl cis-trans isomerase, cyclophilin-type;IPR015891 Cyclophilin-like;IPR020892 Peptidyl-prolyl cis-trans isomerase, cyclophilin-type, conserved site	48.2835	33.0543	21.9767	-0.533268	0.36325	0.530284	non	-1.10093	0.0584	0.150682	non	0.567665	0.39685	0.562749	non	non
FGSG_00946	related to heat shock transcription factor	IPR000232 Heat shock factor (HSF)-type, DNA-binding;IPR011991 Winged helix-turn-helix transcription repressor DNA-binding	5.40795	0.352472	0.846177	-2.24426	0.0125	0.0471283	down	-1.79532	0.009	0.0365967	non	-0.448942	1	1	non	Inf-Down	TF
FGSG_00947	related to cobalt accumulation protein COT1	IPR002524 Cation efflux protein	149.171	94.3209	43.2895	-0.655742	0.1771	0.33	non	-1.76157	0.00095	0.00583382	non	1.10583	0.0538	0.141815	non	non
FGSG_00949	conserved hypothetical protein	IPR002737 UPF0103/Mediator of ErbB2-driven cell motility (Memo-related)	55.2133	77.7136	80.4358	0.485701	0.4015	0.567141	non	0.534752	0.3617	0.528734	non	-0.0490502	0.934	0.961992	non	non
FGSG_00950	related to putative snare protein syn	IPR000727 Target SNARE coiled-coil domain;IPR006011 Syntaxin, N-terminal;IPR010989 t-SNARE	214.834	92.9361	44.8008	-1.20017	0.034	0.100692	non	-2.23648	0.0005	0.00335559	down	1.03631	0.1128	0.241427	non	Inf-Down
FGSG_00951	conserved hypothetical protein	n.d.	43.2958	21.0459	15.4041	-1.00666	0.12045	0.252682	non	-1.43311	0.03985	0.113452	non	0.426454	0.4969	0.653007	non	non
FGSG_00952	related to chitinase	IPR000677 2S globulin;IPR001223 Glycoside hydrolase, family 18, catalytic domain;IPR011583 Chitinase II;IPR013781 Glycoside hydrolase, subgroup, catalytic domain;IPR017853 Glycoside hydrolase, superfamily	20.3743	5.27664	9.89504	-1.76781	0.0094	0.0378462	non	-0.972206	0.11095	0.238625	non	-0.795607	0.25465	0.418214	non	non						CAZyme
FGSG_00955	conserved hypothetical protein	IPR013952 Protein of unknown function DUF1776, fungi;IPR016040 NAD(P)-binding domain	200.328	254.201	197.508	0.342086	0.48175	0.640069	non	-0.0203507	0.96525	0.979995	non	0.362437	0.5087	0.663069	non	non
FGSG_00956	conserved hypothetical protein	n.d.	4.71625	6.42617	5.66405	0.377549	0.5551	0.701433	non	0.22133	0.72395	0.828612	non	0.156219	0.82585	0.896294	non	non
FGSG_00957	conserved hypothetical protein	IPR014848 Reduced growth phenotype protein 1	30.8862	11.8784	9.01302	-1.30798	0.04655	0.127368	non	-1.67106	0.00455	0.0213983	non	0.363076	0.58645	0.726627	non	non
FGSG_00959	related to tpa inducible protein	IPR001487 Bromodomain	50.6584	18.8294	13.5057	-1.38136	0.00895	0.0364352	non	-1.83238	0.00135	0.00786086	non	0.451021	0.45795	0.619211	non	non									CS
FGSG_00960	probable to N-acetylglucosaminyltransferase SPT14	IPR001296 Glycosyl transferase, family 1;IPR013234 PIGA, GPI anchor biosynthesis	2.96941	5.48629	6.77977	0.708469	0.2541	0.417656	non	0.970803	0.1489	0.292949	non	-0.262334	0.66605	0.787415	non	non						CAZyme
FGSG_00961	related to ATP dependent RNA helicase	IPR000629 RNA helicase, ATP-dependent, DEAD-box, conserved site;IPR001650 Helicase, C-terminal;IPR011545 DNA/RNA helicase, DEAD/DEAH box type, N-terminal;IPR014001 DEAD-like helicase;IPR014014 RNA helicase, DEAD-box type, Q motif	21.3049	8.70203	11.3443	-1.201	0.07665	0.1835	non	-0.853516	0.1578	0.304931	non	-0.347486	0.6099	0.744978	non	non
FGSG_00964	conserved hypothetical protein	IPR009002 FMN-binding split barrel-related;IPR019595 Domain of unknown function DUF2470	213.772	78.4015	59.979	-1.43557	0.01685	0.0591697	non	-1.81642	0.0023	0.0122743	non	0.380854	0.5731	0.716028	non	non
FGSG_00965	related to ankyrin	IPR002110 Ankyrin repeat;IPR020683 Ankyrin repeat-containing domain	6.74196	2.81247	1.19392	-1.02197	0.09745	0.217801	non	-1.81919	0.01005	0.039856	non	0.797215	0.19125	0.347416	non	non
FGSG_00966	conserved hypothetical protein	n.d.	9.5213	1.99299	5.52228	-1.81365	0.0512	0.136766	non	-0.689865	0.3769	0.543578	non	-1.12379	0.0867	0.200483	non	non										TMR
FGSG_00967	conserved hypothetical protein	IPR001138 Zn(2)-C6 fungal-type DNA-binding domain;IPR007219 Transcription factor, fungi	112.639	23.4219	15.2529	-2.21821	0.0003	0.0021518	down	-2.80569	0.00025	0.00183247	down	0.587478	0.38475	0.551197	non	Inf-Down	TF
FGSG_00968	related to esterase	IPR001087 Lipase, GDSL;IPR013830 Esterase, SGNH hydrolase-type;IPR013831 Esterase, SGNH hydrolase-type, subgroup	131.587	159.866	114.809	0.27892	0.59435	0.73285	non	-0.195192	0.73115	0.833474	non	0.474112	0.42235	0.58671	non	non
FGSG_00969	probable 5-aminoimidazole-4-carboxamide ribonucleotide transformylase/IMP cyclohydrolase	IPR002695 AICARFT/IMPCHase bienzyme;IPR011607 Methylglyoxal synthase-like domain;IPR016193 Cytidine deaminase-like;IPR024050 AICAR transformylase, insert domain;IPR024051 AICAR transformylase domain	73.8763	128.62	123.186	0.791707	0.11845	0.249866	non	0.729921	0.1437	0.285727	non	0.0617858	0.90005	0.942102	non	non
FGSG_00970	related to cell cycle checkpoint protein RAD17	IPR004582 Checkpoint protein Rad24	14.2162	6.68571	4.97229	-0.985358	0.08485	0.197407	non	-1.34925	0.01565	0.0559576	non	0.363894	0.50555	0.660386	non	non
FGSG_00971	conserved hypothetical protein	n.d.	15.6283	18.5651	32.2917	0.234642	0.70405	0.814674	non	1.00152	0.1243	0.258233	non	-0.76688	0.24195	0.405278	non	non
FGSG_00972	conserved hypothetical protein	IPR019193 Ubiquitin-conjugating enzyme E2C-binding protein	7.88761	9.71487	11.8996	0.269747	0.6716	0.791455	non	0.537459	0.3646	0.531621	non	-0.267712	0.6588	0.78209	non	non									NS
FGSG_00973	conserved hypothetical protein	n.d.	9.07481	14.6838	6.69199	0.638523	0.3851	0.551533	non	-0.389324	0.57005	0.713583	non	1.02785	0.1379	0.277593	non	non
FGSG_00974	conserved hypothetical protein	n.d.	81.0084	8.9078	6.21149	-3.04914	5e-05	0.000429738	down	-3.5074	5e-05	0.000429738	down	0.458267	0.49	0.647091	non	Inf-Down
FGSG_00975	conserved hypothetical protein	n.d.	18.4042	4.40956	3.97904	-1.84279	0.0027	0.0140117	non	-1.96243	0.0013	0.00761312	non	0.119644	0.83	0.898946	non	non
FGSG_00977	conserved hypothetical protein	n.d.	0	0.0828147	0.42484	0.114786	1	1	non	0.5108	1	1	non	-0.396014	1	1	non	non
FGSG_00979	probable aldehyde dehydrogenase	IPR015590 Aldehyde dehydrogenase domain;IPR016160 Aldehyde dehydrogenase, conserved site;IPR016161 Aldehyde/histidinol dehydrogenase;IPR016162 Aldehyde dehydrogenase, N-terminal;IPR016163 Aldehyde dehydrogenase, C-terminal	670.279	2567.8	14040.3	1.93611	0.0005	0.00335559	non	4.38662	5e-05	0.000429738	up	-2.45051	5e-05	0.000429738	down	Inf-UP					DH			ROS
FGSG_00980	hypothetical protein	n.d.	0.05163	0	0.0530772	-0.0726272	1	1	non	0.001984	1	1	non	-0.0746112	1	1	non	non
FGSG_00982	related to retrograde regulation protein RTG2	IPR003695 Ppx/GppA phosphatase	7.71313	10.5535	6.14128	0.407067	0.46465	0.625166	non	-0.287008	0.60275	0.739436	non	0.694075	0.25905	0.422586	non	non
FGSG_00983	conserved hypothetical protein	n.d.	35.7783	30.8326	12.5148	-0.20835	0.7506	0.846865	non	-1.44431	0.03395	0.100581	non	1.23596	0.0975	0.217881	non	non
FGSG_00984	conserved hypothetical protein	n.d.	39.978	52.5876	46.5928	0.38705	0.5379	0.687446	non	0.215894	0.72615	0.830128	non	0.171156	0.80595	0.883658	non	non
FGSG_00986	probable annexin XIV	IPR001464 Annexin;IPR009117 Annexin, type fungal XIV;IPR018252 Annexin repeat, conserved site;IPR018502 Annexin repeat	1376.94	8.64745	10.518	-7.15815	5e-05	0.000429738	down	-6.90248	5e-05	0.000429738	down	-0.255671	0.6855	0.801493	non	Inf-Down
FGSG_00987	conserved hypothetical protein	n.d.	89.1891	37.8319	16.6164	-1.21571	0.05135	0.13707	non	-2.35603	0.00115	0.00686563	down	1.14032	0.11355	0.242558	non	Inf-Down							PE		CS
FGSG_00989	probable rhamnogalacturonase B precursor	IPR008979 Galactose-binding domain-like;IPR011013 Glycoside hydrolase-type carbohydrate-binding;IPR013784 Carbohydrate-binding-like fold;IPR015364 Rhamnogalacturonase B, N-terminal;IPR016590 Rhamnogalacturonase B	0.685201	5.92669	17.3724	2.03925	0.00915	0.0370647	up	3.44655	0.0016	0.00907272	up	-1.4073	0.0306	0.0930257	non	Inf-UP						CAZyme			CS
FGSG_00990	related to dehydrogenase/reductase	IPR002198 Short-chain dehydrogenase/reductase SDR;IPR002347 Glucose/ribitol dehydrogenase;IPR016040 NAD(P)-binding domain	2.89156	0	0.0785361	-1.96035	0.0001	0.000811542	non	-1.85127	0.252	0.415643	non	-0.109074	1	1	non	non					DH
FGSG_00992	conserved hypothetical protein	n.d.	0.383188	0.706083	0.159171	0.302691	1	1	non	-0.254904	1	1	non	0.557594	1	1	non	non
FGSG_00993	conserved hypothetical protein	n.d.	1.12769	0.802941	0.640875	-0.238936	1	1	non	-0.374823	1	1	non	0.135887	1	1	non	non
FGSG_00994	related to integral membrane protein	n.d.	5.16996	1.87231	3.23542	-1.10305	0.0912	0.207831	non	-0.542756	0.4324	0.595968	non	-0.560294	0.45935	0.620449	non	non										TMR
FGSG_00995	conserved hypothetical protein	n.d.	87.8588	61.1251	57.1457	-0.516338	0.3318	0.498697	non	-0.611842	0.25005	0.413648	non	0.0955038	0.8741	0.926328	non	non
FGSG_00996	related to proline-rich protein verprolin	IPR003124 Actin-binding WH2	85.8118	14.8214	17.9687	-2.45601	0.00015	0.00116684	down	-2.19427	0.0003	0.0021518	down	-0.261744	0.67775	0.79596	non	Inf-Down
FGSG_00997	related to mitochondrial ribosomal protein L37p	IPR013870 Ribosomal protein L37, mitochondrial	213.237	205.671	405.778	-0.0518717	0.9245	0.956512	non	0.925034	0.0915	0.208309	non	-0.976906	0.08105	0.191002	non	non
FGSG_00998	probable NADH-ubiquinone oxidoreductase 12 kDa subunit, mitochondrial precursor	IPR020163 Complex I subunit NDUFS6	757.27	814.227	1322.83	0.10449	0.84215	0.906615	non	0.803934	0.131	0.267847	non	-0.699444	0.23865	0.401884	non	non								ROS
FGSG_00999	conserved hypothetical protein	n.d.	107.176	65.0257	21.2193	-0.712281	0.17795	0.331079	non	-2.2835	5e-05	0.000429738	down	1.57121	0.0139	0.0510878	non	Inf-Down
FGSG_01000	probable cytochrome P450 51 (eburicol 14 alpha-demethylase)	IPR001128 Cytochrome P450;IPR002403 Cytochrome P450, E-class, group IV;IPR017972 Cytochrome P450, conserved site	85.9604	83.4776	57.7999	-0.0417897	0.93755	0.96402	non	-0.564545	0.3064	0.472136	non	0.522755	0.34545	0.512564	non	non								ROS
FGSG_01002	related to transcription initiation factor TFIID subunit	IPR006751 TAFII55 protein, conserved region	23.6101	18.9992	10.9913	-0.299308	0.60455	0.740817	non	-1.03726	0.0852	0.197989	non	0.737954	0.2494	0.412998	non	non
FGSG_01003	conserved hypothetical protein	n.d.	5.32208	3.39447	8.81661	-0.52471	0.3984	0.564216	non	0.634826	0.3256	0.492306	non	-1.15954	0.1117	0.239745	non	non
FGSG_01005	conserved hypothetical protein	IPR018865 Serine-threonine protein kinase 19	4.64621	6.0217	5.66331	0.314538	0.6186	0.751727	non	0.238956	0.7	0.811853	non	0.0755813	0.9226	0.955417	non	non
FGSG_01006	related to sulfate transporter	IPR000595 Cyclic nucleotide-binding domain;IPR002645 Sulphate transporter/antisigma-factor antagonist STAS;IPR011547 Sulphate transporter;IPR014710 RmlC-like jelly roll fold;IPR018490 Cyclic nucleotide-binding-like	40.2067	9.78599	6.07073	-1.93372	0.00715	0.0305804	non	-2.54295	5e-05	0.000429738	down	0.609228	0.35885	0.52593	non	Inf-Down
FGSG_01007	probable PSF1 - part of GINS, replication multiprotein complex	IPR005339 GINS complex, subunit Psf1;IPR021151 GINS complex	107.055	102.825	91.8443	-0.057612	0.92885	0.959014	non	-0.218881	0.72325	0.828124	non	0.161269	0.82005	0.892623	non	non
FGSG_01008	probable EFB1 - translation elongation factor eEF1beta	IPR001326 Translation elongation factor EF1B, beta/delta chains, conserved site;IPR010987 Glutathione S-transferase, C-terminal-like;IPR014038 Translation elongation factor EF1B, beta/delta subunit, guanine nucleotide exchange;IPR014717 Translation elongation factor EF1B/ribosomal protein S6;IPR018940 Elongation factor 1 beta central acidic region, eukaryote	613.689	1716.76	2564.04	1.4826	0.002	0.0109328	non	2.06105	0.00035	0.00246023	up	-0.578453	0.3014	0.466804	non	Inf-UP
FGSG_01010	related to cold sensitive U2 snRNA supressor	IPR000504 RNA recognition motif domain;IPR012677 Nucleotide-binding, alpha-beta plait	50.8615	26.3766	19.6696	-0.921721	0.13995	0.280424	non	-1.32715	0.0349	0.102679	non	0.405433	0.5236	0.675587	non	non
FGSG_01011	conserved hypothetical protein	n.d.	125.012	41.3573	13.3637	-1.57288	0.01445	0.0526186	non	-3.13306	5e-05	0.000429738	down	1.56018	0.01465	0.0531803	non	Inf-Down
FGSG_01012	conserved hypothetical protein	IPR021822 Protein of unknown function DUF3405	10.749	10.0911	5.98618	-0.0831355	0.8839	0.932349	non	-0.749962	0.219	0.380173	non	0.666827	0.31275	0.478907	non	non
FGSG_01013	probable EMP24, component of the COPII-coated vesicles	IPR009038 GOLD	381.564	558.17	605.42	0.547586	0.24125	0.404519	non	0.664616	0.1536	0.299337	non	-0.11703	0.81925	0.892114	non	non									CT
FGSG_01014	probable ADP-ribosylation factor	IPR003579 Small GTPase superfamily, Rab type;IPR005225 Small GTP-binding protein domain;IPR006687 Small GTPase superfamily, SAR1-type;IPR006689 Small GTPase superfamily, ARF/SAR type;IPR024156 Small GTPase superfamily, ARF type	2214.75	1948.2	2437.93	-0.184913	0.70315	0.814055	non	0.138453	0.7899	0.873191	non	-0.323366	0.5469	0.694746	non	non
FGSG_01015	probable chaperonin ClpB	IPR001270 Chaperonin ClpA/B;IPR003593 ATPase, AAA+ type, core;IPR003959 ATPase, AAA-type, core;IPR013093 ATPase, AAA-2;IPR018368 Chaperonin ClpA/B, conserved site;IPR019489 Clp ATPase, C-terminal	11.0933	9.94922	10.2188	-0.14338	0.8382	0.904151	non	-0.10829	0.87585	0.927426	non	-0.0350903	0.9614	0.977811	non	non
FGSG_01016	probable ribosomal protein L6.e.B, cytosolic	IPR000915 Ribosomal protein L6E;IPR014722 Translation protein SH3-like, subgroup	1743.03	3405.22	6736.49	0.965747	0.06145	0.156409	non	1.94979	0.00085	0.00530621	non	-0.98404	0.0936	0.211675	non	non
FGSG_01017	probable dipeptidylpeptidase III	IPR005317 Peptidase M49, dipeptidyl-peptidase III;IPR016526 Peptidase M49, dipeptidyl-peptidase 3, eukaryotic	155.013	148.459	80.494	-0.0619165	0.8929	0.937836	non	-0.9369	0.0538	0.141815	non	0.874984	0.1034	0.227113	non	non
FGSG_01018	related to thermoresistant gluconokinase	IPR000623 Shikimate kinase;IPR006001 Carbohydrate kinase, thermoresistant glucokinase	35.0276	63.8349	40.6939	0.847668	0.2096	0.369459	non	0.210734	0.76945	0.859669	non	0.636934	0.373	0.539797	non	non
FGSG_01019	related to F1F0 ATPase complex assembly protein	IPR007849 ATPase assembly factor ATP10, mitochondria	26.7681	35.0935	39.5003	0.378311	0.52495	0.676727	non	0.544504	0.36165	0.528682	non	-0.166194	0.80455	0.882752	non	non
FGSG_01020	related to SNARE protein of Golgi compartment	IPR023601 Golgi SNAP receptor complex, subunit 1	112.588	71.216	83.3492	-0.65342	0.25755	0.421069	non	-0.429364	0.4569	0.618272	non	-0.224056	0.73985	0.839418	non	non
FGSG_01021	probable ribosomal protein L35	IPR001854 Ribosomal protein L29	2844.61	6235.3	11541.8	1.13195	0.01945	0.0659982	non	2.02018	0.00065	0.00421136	up	-0.888231	0.13405	0.272221	non	Inf-UP
FGSG_01022	related to metalloregulatory protein	IPR007087 Zinc finger, C2H2;IPR013087 Zinc finger, C2H2-type/integrase, DNA-binding;IPR015880 Zinc finger, C2H2-like	202.604	46.7902	20.3744	-2.09098	0.00045	0.0030636	down	-3.25181	5e-05	0.000429738	down	1.16083	0.0693	0.170709	non	Inf-Down	TF
FGSG_01023	conserved hypothetical protein	n.d.	174.332	42.9949	44.2087	-1.99468	0.0027	0.0140117	non	-1.95542	0.002	0.0109328	non	-0.0392641	0.95605	0.974751	non	non
FGSG_01024	related to RNA helicase	IPR000629 RNA helicase, ATP-dependent, DEAD-box, conserved site;IPR001650 Helicase, C-terminal;IPR011545 DNA/RNA helicase, DEAD/DEAH box type, N-terminal;IPR014001 DEAD-like helicase;IPR014014 RNA helicase, DEAD-box type, Q motif	19.1836	9.81278	5.11623	-0.900446	0.14735	0.290812	non	-1.72247	0.00255	0.0133671	non	0.822023	0.21825	0.379301	non	non
FGSG_01025	conserved hypothetical protein	IPR012479 HCNGP-like	21.1255	22.4438	24.0931	0.0834964	0.90945	0.947636	non	0.181581	0.8063	0.883872	non	-0.0980843	0.9071	0.946231	non	non
FGSG_01026	conserved hypothetical protein	IPR022185 Protein of unknown function DUF3712	7508.06	380.247	477.901	-4.29983	5e-05	0.000429738	down	-3.97083	5e-05	0.000429738	down	-0.329001	0.51845	0.67126	non	Inf-Down
FGSG_01027	related to L-lactate dehydrogenase	IPR000262 FMN-dependent dehydrogenase;IPR001199 Cytochrome b5;IPR012133 Alpha-hydroxy acid dehydrogenase, FMN-dependent;IPR013785 Aldolase-type TIM barrel;IPR018506 Cytochrome b5, heme-binding site	157.718	44.7438	31.5409	-1.79482	0.00115	0.00686563	non	-2.28614	0.0001	0.000811542	down	0.491322	0.4474	0.609694	non	Inf-Down								ROS
FGSG_01028	related molecular chaperone	IPR001623 Heat shock protein DnaJ, N-terminal;IPR004640 Co-chaperone Hsc20;IPR009073 Heat shock cognate protein B, C-terminal oligomerisation	106.214	18.8907	62.5836	-2.43033	0.00075	0.00476336	down	-0.753767	0.2541	0.417656	non	-1.67656	0.0098	0.0390862	non	Inf-Down
FGSG_01030	related to cell division control protein CDC18+	IPR003593 ATPase, AAA+ type, core;IPR003959 ATPase, AAA-type, core;IPR016314 Cell division protein Cdc6	16.159	7.78344	5.04765	-0.966107	0.07575	0.181965	non	-1.50452	0.00935	0.0376915	non	0.538411	0.34895	0.516055	non	non
FGSG_01031	related to benzodiazepine receptor, peripheral-type	IPR004307 TspO/MBR-related protein	405.04	96.8546	141.889	-2.05291	0.00135	0.00786086	down	-1.50673	0.00945	0.0380021	non	-0.546183	0.39305	0.559129	non	Inf-Down
FGSG_01032	probable mitochondrial amino acid transporter ARG-13	IPR002067 Mitochondrial carrier protein;IPR018108 Mitochondrial substrate/solute carrier;IPR023395 Mitochondrial carrier domain	38.5391	14.7346	11.2158	-1.32934	0.1479	0.291576	non	-1.69453	0.03945	0.112593	non	0.365192	0.6331	0.762893	non	non
FGSG_01033	related to SHR3 - endoplasmatic reticulum membrane protein	IPR013248 Shr3 amino acid permease chaperone	197.906	207.898	178.167	0.0707119	0.89355	0.938239	non	-0.150782	0.777	0.864681	non	0.221494	0.69625	0.80916	non	non		TP
FGSG_01034	conserved hypothetical protein	IPR002889 Carbohydrate-binding WSC;IPR013994 Carbohydrate-binding WSC, subgroup	0.193042	0.638991	0.345289	0.458163	1	1	non	0.173271	1	1	non	0.284892	1	1	non	non
FGSG_01035	probable DNA repair protein MUS-42	IPR001126 DNA-repair protein, UmuC-like;IPR001357 BRCT;IPR012112 DNA repair protein, Rev1;IPR017961 DNA polymerase, Y-family, little finger domain;IPR017963 DNA-repair protein, UmuC-like, N-terminal	3.99728	1.35978	1.25523	-1.08249	0.033	0.0984763	non	-1.14787	0.02	0.0674147	non	0.0653778	0.8885	0.93514	non	non
FGSG_01036	conserved hypothetical protein	IPR012916 RED-like, N-terminal	33.2096	11.937	11.1888	-1.4029	0.0373	0.107927	non	-1.48885	0.02825	0.0875928	non	0.085947	0.89025	0.936218	non	non
FGSG_01037	related to uridine ribohydrolase	IPR001910 Inosine/uridine-preferring nucleoside hydrolase domain;IPR023186 Inosine/uridine-preferring nucleoside hydrolase	29.6907	38.4742	39.5573	0.363108	0.55035	0.697517	non	0.40216	0.51185	0.665727	non	-0.0390516	0.9508	0.971735	non	non
FGSG_01038	related to TPC1 - mitochondrial transport protein	IPR002067 Mitochondrial carrier protein;IPR018108 Mitochondrial substrate/solute carrier;IPR023395 Mitochondrial carrier domain	2.97497	9.81383	12.0622	1.44386	0.0395	0.112701	non	1.71638	0.01775	0.0615583	non	-0.27252	0.65045	0.775809	non	non									NS
FGSG_01039	conserved hypothetical protein	n.d.	115.314	38.2649	106.021	-1.56671	0.0106	0.0415035	non	-0.120131	0.823	0.894475	non	-1.44658	0.0231	0.0751941	non	non
FGSG_01040	conserved hypothetical protein	n.d.	15.0829	8.26347	4.51956	-0.795903	0.1439	0.286011	non	-1.5429	0.0142	0.0519248	non	0.746999	0.22165	0.383178	non	non
FGSG_01044	related to PKR1 protein	IPR013945 Endoplasmic reticulum, protein Pkr1	111.992	165.02	107.385	0.555136	0.33185	0.498743	non	-0.0600555	0.9231	0.955713	non	0.615192	0.33345	0.500372	non	non
FGSG_01045	conserved hypothetical protein	n.d.	25.2442	42.9136	15.2935	0.742669	0.2838	0.448052	non	-0.687702	0.3427	0.509778	non	1.43037	0.06245	0.158263	non	non
FGSG_01046	related to component of the anaphase promoting complex	IPR001373 Cullin, N-terminal;IPR011991 Winged helix-turn-helix transcription repressor DNA-binding;IPR014786 Anaphase-promoting complex subunit 2, C-terminal;IPR016158 Cullin homology	23.1867	15.18	7.54765	-0.580002	0.2983	0.463492	non	-1.50061	0.00875	0.0358	non	0.920612	0.1356	0.274387	non	non	TF
FGSG_01047	conserved hypothetical protein	IPR001841 Zinc finger, RING-type;IPR013083 Zinc finger, RING/FYVE/PHD-type;IPR024766 Zinc finger, RING-H2-type	50.6229	52.2307	28.1682	0.0442473	0.9369	0.963638	non	-0.823615	0.1574	0.304387	non	0.867862	0.19205	0.348409	non	non	TF
FGSG_01049	conserved hypothetical protein	n.d.	42.7935	8.77756	5.04878	-2.16317	5e-05	0.000429738	down	-2.856	5e-05	0.000429738	down	0.69283	0.16725	0.317379	non	Inf-Down
FGSG_01050	conserved hypothetical protein	n.d.	16.7972	12.4251	9.22847	-0.406717	0.4776	0.636442	non	-0.79906	0.204	0.362827	non	0.392342	0.54865	0.696177	non	non
FGSG_01051	conserved hypothetical protein	IPR000730 Proliferating cell nuclear antigen, PCNA	31.474	17.5067	6.20604	-0.811237	0.14515	0.287755	non	-2.17201	0.00085	0.00530621	down	1.36077	0.03675	0.106761	non	Inf-Down
FGSG_01052	probable proliferating cell nuclear antigen	IPR000730 Proliferating cell nuclear antigen, PCNA;IPR022648 Proliferating cell nuclear antigen, PCNA, N-terminal;IPR022649 Proliferating cell nuclear antigen, PCNA, C-terminal;IPR022659 Proliferating cell nuclear antigen, PCNA, conserved site	175.735	187.344	159.687	0.0917823	0.85385	0.913878	non	-0.137335	0.79105	0.873956	non	0.229117	0.6824	0.799277	non	non
FGSG_01053	related to pyridoxal kinase	IPR004625 Pyridoxal phosphate (active vitamin B6) biosynthesis, pyridoxal kinase;IPR013749 Phosphomethylpyrimidine kinase type-1	17.6022	7.42449	13.5868	-1.14281	0.0789	0.18734	non	-0.35081	0.55095	0.698013	non	-0.792002	0.2543	0.41785	non	non
FGSG_01054	conserved hypothetical protein	n.d.	1.96808	5.54545	5.61598	1.14096	0.12975	0.266047	non	1.15642	0.12525	0.259591	non	-0.0154625	0.9852	0.991224	non	non
FGSG_01055	related to hnRNP protein E2	IPR004087 K Homology;IPR004088 K Homology, type 1;IPR018111 K Homology, type 1, subgroup	85.4001	34.765	16.3366	-1.27248	0.0393	0.112272	non	-2.31721	0.00135	0.00786086	down	1.04473	0.1558	0.302276	non	Inf-Down
FGSG_01056	conserved hypothetical protein	IPR011008 Dimeric alpha-beta barrel	77.4991	54.3863	60.8259	-0.503147	0.3972	0.563086	non	-0.344465	0.56215	0.707199	non	-0.158682	0.8133	0.888325	non	non
FGSG_01057	related to human and mouse neutral sphingomyelinase	IPR005135 Endonuclease/exonuclease/phosphatase	44.16	45.5295	12.2632	0.0431002	0.93565	0.962909	non	-1.76762	0.00535	0.024337	non	1.81072	0.00895	0.0364352	non	non
FGSG_01058	related to cell wall biosynthesis kinase	IPR000719 Protein kinase, catalytic domain;IPR000961 AGC-kinase, C-terminal;IPR002290 Serine/threonine-protein kinase, catalytic domain;IPR008271 Serine/threonine-protein kinase, active site;IPR011009 Protein kinase-like domain;IPR017441 Protein kinase, ATP binding site;IPR017442 Serine/threonine-protein kinase-like domain;IPR020635 Tyrosine-protein kinase, catalytic domain	0.529332	0	0.253501	-0.612902	1	1	non	-0.286938	1	1	non	-0.325963	1	1	non	non				PK
FGSG_01059	probable FPR3 - prolyl cis-trans isomerase	IPR001179 Peptidyl-prolyl cis-trans isomerase, FKBP-type, domain;IPR023566 Peptidyl-prolyl cis-trans isomerase, FKBP-type	259.72	124.583	97.4682	-1.05386	0.128	0.263574	non	-1.40477	0.05885	0.151545	non	0.350911	0.51405	0.667603	non	non
FGSG_01060	conserved hypothetical protein	IPR002818 ThiJ/PfpI	1.1372	0	0.531185	-1.09572	1	1	non	-0.481073	1	1	non	-0.614649	1	1	non	non									CS
FGSG_01061	conserved hypothetical protein	n.d.	0.310501	0.872183	0	0.514603	1	1	non	-0.390118	1	1	non	0.904721	1	1	non	non
FGSG_01062	conserved hypothetical protein	IPR019163 THO complex, subunit 5	27.4861	31.9066	31.1546	0.208119	0.73835	0.838377	non	0.174767	0.77745	0.865	non	0.0333518	0.95965	0.976802	non	non
FGSG_01063	probable CDC21 - thymidylate synthase	IPR000398 Thymidylate synthase;IPR020940 Thymidylate synthase, active site;IPR023451 Thymidylate synthase/dCMP hydroxymethylase domain	17.6634	31.3599	24.6283	0.793995	0.2412	0.404466	non	0.457526	0.4416	0.604377	non	0.336469	0.644	0.771	non	non
FGSG_01064	conserved hypothetical protein	IPR004254 Hly-III-related	89.7049	26.8604	18.3555	-1.70296	0.0036	0.0177476	non	-2.22844	0.002	0.0109328	down	0.525472	0.46525	0.625711	non	Inf-Down								ROS
FGSG_01065	related to cell cycle arrest protein BUB2	IPR000195 Rab-GAP/TBC domain	10.5446	7.69033	4.08448	-0.409735	0.50265	0.657935	non	-1.18305	0.06195	0.157333	non	0.773311	0.2758	0.43959	non	non
FGSG_01066	probable sulfate permease SutB	IPR001902 Sulphate anion transporter;IPR002645 Sulphate transporter/antisigma-factor antagonist STAS;IPR011547 Sulphate transporter;IPR018045 Sulphate anion transporter, conserved site	0.127641	0.0581768	1.24598	-0.0917271	1	1	non	0.994037	0.2631	0.426497	non	-1.08576	0.1661	0.315929	non	non
FGSG_01067	conserved hypothetical protein	IPR013536 WLM	8.63849	1.9382	1.93994	-1.71387	0.00875	0.0358	non	-1.71302	0.01015	0.0401582	non	-0.00085411	0.98335	0.990202	non	non
FGSG_01068	conserved hypothetical protein	n.d.	476.076	517.162	134.179	0.119184	0.8156	0.889797	non	-1.81935	0.0053	0.0241515	non	1.93853	0.0042	0.0200749	non	non
FGSG_01069	conserved hypothetical protein	IPR000631 Uncharacterised domain, carbohydrate kinase-related;IPR017953 Carbohydrate kinase, predicted, conserved site	50.8678	20.8222	27.9715	-1.24904	0.0424	0.118847	non	-0.840205	0.17095	0.322112	non	-0.408838	0.521	0.673386	non	non
FGSG_01070	conserved hypothetical protein	n.d.	1223.12	75.5286	38.5583	-3.9996	5e-05	0.000429738	down	-4.95162	5e-05	0.000429738	down	0.952019	0.15455	0.300605	non	Inf-Down
FGSG_01072	conserved hypothetical protein	IPR018531 Domain of unknown function DUF1993	6.39985	4.9997	12.4332	-0.302606	0.699	0.811149	non	0.860235	0.2469	0.410459	non	-1.16284	0.1697	0.320515	non	non
FGSG_01076	hypothetical protein	n.d.	0.630612	2.07114	1.91711	0.913361	0.2636	0.426979	non	0.839126	0.2946	0.459542	non	0.0742345	0.94155	0.966395	non	non
FGSG_01077	hypothetical protein	n.d.	0	0	0	0	1	1	non	0	1	1	non	0	1	1	non	non
FGSG_01078	hypothetical protein	n.d.	0	0	0	0	1	1	non	0	1	1	non	0	1	1	non	non
FGSG_01081	probable ribosomal protein L11.e.A, cytosolic	IPR002132 Ribosomal protein L5;IPR020929 Ribosomal protein L5, conserved site;IPR022803 Ribosomal protein L5 domain	1199.24	1869.65	3174.5	0.640217	0.16565	0.315324	non	1.40366	0.00545	0.024702	non	-0.763444	0.16275	0.311546	non	non
FGSG_01083	conserved hypothetical protein	IPR001623 Heat shock protein DnaJ, N-terminal;IPR003095 Heat shock protein DnaJ	228.19	45.0136	39.7814	-2.31641	0.00065	0.00421136	down	-2.49056	0.00045	0.0030636	down	0.174149	0.79115	0.874021	non	Inf-Down
FGSG_01084	conserved hypothetical protein	n.d.	237.067	172.36	79.2727	-0.457597	0.3163	0.482614	non	-1.56839	0.00115	0.00686563	non	1.11079	0.0381	0.10968	non	non
FGSG_01085	related to thioredoxin-like protein	IPR005746 Thioredoxin;IPR008979 Galactose-binding domain-like;IPR010400 Proteasome-interacting thioredoxin-like domain, C-terminal;IPR012336 Thioredoxin-like fold;IPR013766 Thioredoxin domain;IPR017937 Thioredoxin, conserved site	147.829	153.672	190.433	0.0555564	0.9141	0.950384	non	0.363184	0.47685	0.63578	non	-0.307627	0.58055	0.721947	non	non								ROS
FGSG_01086	probable acetolactate synthase	IPR000399 TPP-binding enzyme, conserved site;IPR011766 Thiamine pyrophosphate enzyme, C-terminal TPP-binding;IPR012000 Thiamine pyrophosphate enzyme, central domain;IPR012001 Thiamine pyrophosphate enzyme, N-terminal TPP-binding domain;IPR012846 Acetolactate synthase, large subunit, biosynthetic	39.6708	90.8842	112.644	1.17582	0.024	0.0774102	non	1.48246	0.0064	0.028029	non	-0.306633	0.54315	0.69177	non	non
FGSG_01087	conserved hypothetical protein	n.d.	0.775876	3.35231	2.05865	1.29325	0.1319	0.269104	non	0.784364	0.37915	0.545725	non	0.508886	0.5828	0.723739	non	non
FGSG_01088	conserved hypothetical protein	n.d.	0.198531	0.0242817	0.679266	-0.226655	1	1	non	0.486564	1	1	non	-0.713218	1	1	non	non
FGSG_01089	hypothetical protein	n.d.	0.504739	0	0.189779	-0.589513	1	1	non	-0.33882	1	1	non	-0.250694	1	1	non	non
FGSG_01091	related to RRP46 protein, involved in rRNA processing	IPR001247 Exoribonuclease, phosphorolytic domain 1;IPR020568 Ribosomal protein S5 domain 2-type fold	12.5817	36.3388	29.2143	1.45901	0.0176	0.0611838	non	1.15357	0.0572	0.148416	non	0.305444	0.6385	0.766948	non	non
FGSG_01092	related to phosphotyrosyl phosphatase activator PTPA	IPR004327 Phosphotyrosyl phosphatase activator, PTPA	31.9784	9.93906	10.9264	-1.59203	0.01945	0.0659982	non	-1.46736	0.03205	0.096356	non	-0.12467	0.83035	0.899164	non	non
FGSG_01094	conserved hypothetical protein	IPR015418 Histone H4 acetyltransferase, NuA4 complex, Eaf6	140.343	79.4534	92.7578	-0.812975	0.1911	0.347227	non	-0.59219	0.3376	0.504633	non	-0.220785	0.7353	0.836245	non	non			HM
FGSG_01095	related to secreted dipeptidyl-peptidase V precursor	IPR001375 Peptidase S9, prolyl oligopeptidase, catalytic domain;IPR011659 WD40-like Beta Propeller	70.7495	41.5398	19.0437	-0.754156	0.126	0.260677	non	-1.83982	0.00205	0.0111601	non	1.08566	0.07055	0.172911	non	non
FGSG_01096	related to TAF(II) complex (TBP-associated protein complex) component	IPR006565 Bromodomain transcription factor;IPR009072 Histone-fold	31.1017	15.4573	12.1952	-0.963922	0.1225	0.255643	non	-1.28264	0.0371	0.107498	non	0.318714	0.63405	0.763616	non	non	TF
FGSG_01097	conserved hypothetical protein	IPR002483 Splicing factor PWI	18.0628	6.83457	7.81614	-1.28283	0.0464	0.127062	non	-1.11254	0.0851	0.197823	non	-0.170293	0.7925	0.87491	non	non
FGSG_01098	related to NAS2 - ubiquitin-dependent protein catabolism	IPR001478 PDZ/DHR/GLGF	94.4911	77.6461	79.1629	-0.279991	0.65625	0.78016	non	-0.252432	0.69305	0.806881	non	-0.0275595	0.9675	0.981276	non	non
FGSG_01099	probable GSP1 - GTP-binding protein of the ras superfamily	IPR001806 Small GTPase superfamily;IPR002041 Ran GTPase;IPR003578 Small GTPase superfamily, Rho type;IPR003579 Small GTPase superfamily, Rab type;IPR005225 Small GTP-binding protein domain;IPR020849 Small GTPase superfamily, Ras type	1073.26	1193.94	1198.61	0.153595	0.75355	0.848912	non	0.159222	0.74275	0.841425	non	-0.00562727	0.9918	0.99496	non	non
FGSG_01100	related to LIM homeobox protein	IPR001356 Homeobox;IPR009057 Homeodomain-like;IPR012287 Homeodomain-related;IPR017970 Homeobox, conserved site	51.2531	29.5621	14.5057	-0.773773	0.19065	0.346647	non	-1.75272	0.0128	0.0479849	non	0.978945	0.195	0.351893	non	non	TF
FGSG_01101	conserved hypothetical protein	IPR002885 Pentatricopeptide repeat	13.4053	9.31231	6.45897	-0.482232	0.4155	0.580291	non	-0.949551	0.11975	0.251689	non	0.467319	0.44705	0.609368	non	non
FGSG_01102	related to RNA 3`-terminal phosphate cyclase-like protein	IPR000228 RNA 3'-terminal phosphate cyclase;IPR013792 RNA 3'-terminal phosphate cyclase/enolpyruvate transferase, alpha/beta;IPR013796 RNA 3'-terminal phosphate cyclase, insert domain;IPR016443 RNA 3'-terminal phosphate cyclase-like, eukaryotic;IPR023797 RNA 3'-terminal phosphate cyclase domain	37.8706	20.8011	29.123	-0.834278	0.2548	0.418359	non	-0.367814	0.64945	0.775048	non	-0.466465	0.5113	0.665278	non	non
FGSG_01103	conserved hypothetical protein	IPR013715 Domain of unknown function DUF1746, fungi	64.9991	34.3076	18.7328	-0.902468	0.11515	0.244942	non	-1.74185	0.00435	0.020648	non	0.839383	0.19645	0.353661	non	non
FGSG_01104	probable phenylalanine-tRNA ligase beta chain	IPR002319 Phenylalanyl-tRNA synthetase;IPR004529 Phenylalanyl-tRNA synthetase, class IIc, alpha subunit;IPR006195 Aminoacyl-tRNA synthetase, class II	131.173	123.48	106.343	-0.0865135	0.85605	0.915264	non	-0.300199	0.5567	0.70275	non	0.213686	0.68735	0.802835	non	non
FGSG_01105	related to component of the ribosomal RNA processing machinery	IPR000467 D111/G-patch	88.1927	43.6729	52.0239	-0.997526	0.14025	0.280851	non	-0.750283	0.27205	0.435629	non	-0.247243	0.7185	0.824842	non	non
FGSG_01106	related to arsenite-resistance protein 2	IPR007042 Arsenite-resistance protein 2;IPR007087 Zinc finger, C2H2;IPR021933 Protein of unknown function DUF3546	48.0061	32.0656	12.8424	-0.56763	0.28375	0.448001	non	-1.82387	0.0017	0.00954084	non	1.25624	0.04475	0.123696	non	non	TF
FGSG_01107	probable molybdenum cofactor sulfurase HxB protein	IPR000192 Aminotransferase, class V/Cysteine desulfurase;IPR005302 Molybdenum cofactor sulfurase, C-terminal;IPR005303 MOSC, N-terminal beta barrel;IPR015421 Pyridoxal phosphate-dependent transferase, major region, subdomain 1;IPR015424 Pyridoxal phosphate-dependent transferase, major domain	6.89829	5.4298	4.30512	-0.296766	0.5981	0.735802	non	-0.574155	0.3589	0.525982	non	0.277388	0.6251	0.756741	non	non
FGSG_01108	related to glycosyl hydrolase, family 15	IPR008928 Six-hairpin glycosidase-like;IPR011613 Glycoside hydrolase 15-related;IPR012341 Six-hairpin glycosidase	19.0377	6.77572	3.98074	-1.36567	0.05565	0.145407	non	-2.00828	0.00235	0.0124964	down	0.642616	0.32265	0.489249	non	Inf-Down						CAZyme
FGSG_01109	related to vanadate resistance protein Gog5p, member of the triose phosphate translocater family	IPR004853 Domain of unknown function DUF250	38.6871	19.442	12.626	-0.957134	0.0986	0.219609	non	-1.54231	0.02165	0.071591	non	0.585174	0.4098	0.574979	non	non
FGSG_01111	probable phosphogluconate dehydrogenase (decarboxylating)	IPR006113 6-phosphogluconate dehydrogenase, decarboxylating;IPR006114 6-phosphogluconate dehydrogenase, C-terminal;IPR006115 6-phosphogluconate dehydrogenase, NADP-binding;IPR006184 6-phosphogluconate-binding site;IPR008927 6-phosphogluconate dehydrogenase, C-terminal-like;IPR012284 Fibritin/6-phosphogluconate dehydrogenase, C-terminal extension;IPR013328 Dehydrogenase, multihelical;IPR016040 NAD…	269.54	370.804	380.823	0.4587	0.3206	0.487115	non	0.497062	0.2805	0.444619	non	-0.0383617	0.9394	0.965123	non	non								ROS
FGSG_01112	conserved hypothetical protein	IPR013859 Protein of unknown function DUF1750, fungi	39.7702	24.0456	11.3133	-0.702958	0.2166	0.37744	non	-1.7273	0.00565	0.0254126	non	1.02434	0.1396	0.279935	non	non
FGSG_01114	hypothetical protein	n.d.	10.5519	1.8753	2.11504	-2.00635	0.0651	0.163118	down	-1.89081	0.06935	0.170796	non	-0.115538	0.9044	0.944652	non	Inf-Down
FGSG_01115	conserved hypothetical protein	IPR006383 HAD-superfamily hydrolase, subfamily IB, PSPase-like;IPR023214 HAD-like domain	20.969	13.4613	9.4604	-0.603272	0.37095	0.537821	non	-1.07053	0.138	0.277694	non	0.467259	0.43665	0.599891	non	non									CS
FGSG_01116	related to transcription initiation factor TFIIF subunit	IPR003196 Transcription initiation factor IIF, beta subunit;IPR011039 Transcription Factor IIF, Rap30/Rap74, interaction;IPR011991 Winged helix-turn-helix transcription repressor DNA-binding	70.3654	28.1883	22.7906	-1.28983	0.02435	0.078279	non	-1.58483	0.00695	0.0299152	non	0.294999	0.6479	0.773909	non	non	TF
FGSG_01117	conserved hypothetical protein	IPR010684 RNA polymerase II transcription factor SIII, subunit A	35.9147	21.6753	16.4646	-0.703074	0.2824	0.446618	non	-1.07976	0.0715	0.174561	non	0.376688	0.5977	0.735484	non	non	TF
FGSG_01118	probable ubiquitin-like protein ubl1	IPR000626 Ubiquitin;IPR019955 Ubiquitin supergroup;IPR019956 Ubiquitin subgroup	894.584	739.648	919.197	-0.274041	0.66205	0.78447	non	0.039114	0.94505	0.968379	non	-0.313155	0.6306	0.760984	non	non
FGSG_01119	probable prohibitin PHB2	IPR000163 Prohibitin;IPR001107 Band 7 protein	280.742	292.119	268.655	0.0571118	0.90125	0.942798	non	-0.0632599	0.8911	0.936719	non	0.120372	0.81375	0.8886	non	non
FGSG_01120	related to verprolin	IPR013216 Methyltransferase type 11	213.815	155.078	35.0922	-0.460828	0.3575	0.524601	non	-2.57334	0.0001	0.000811542	down	2.11251	0.0002	0.00150393	up	Inf-Down
FGSG_01121	related to density-regulated protein, translation initiation factor	IPR001950 Translation initiation factor SUI1;IPR005873 Density-regulated protein DRP1	176.764	246.239	285.787	0.475943	0.36665	0.533623	non	0.690016	0.19495	0.351835	non	-0.214073	0.69995	0.811816	non	non
FGSG_01122	conserved hypothetical protein	IPR018851 Borealin-like, N-terminal	36.4192	30.7996	15.8866	-0.23477	0.7223	0.827474	non	-1.1479	0.09	0.205911	non	0.91313	0.16585	0.315596	non	non
FGSG_01123	probable multiubiquitin chain binding protein (MBP1)	IPR002035 von Willebrand factor, type A;IPR003903 Ubiquitin interacting motif	140.359	151.316	113.872	0.107704	0.8294	0.898568	non	-0.299337	0.57975	0.72131	non	0.40704	0.485	0.642862	non	non
FGSG_01124	probable TRS23 - TRAPP subunit of 20 kDa involved in targeting and fusion of ER to golgi transpor	IPR007233 Sybindin-like protein;IPR011012 Longin-like	57.2869	36.7321	47.3664	-0.627379	0.3262	0.492934	non	-0.269167	0.67765	0.795882	non	-0.358213	0.6055	0.741543	non	non
FGSG_01125	related to DNA-directed RNA polymerase II chain	IPR005574 RNA polymerase II, Rpb4;IPR006590 RNA polymerase II, Rpb4, core;IPR010997 HRDC-like	136.048	133.337	106.809	-0.0288246	0.96255	0.978438	non	-0.346204	0.5707	0.714121	non	0.317379	0.6379	0.766499	non	non
FGSG_01126	conserved hypothetical protein	IPR018712 Domain of unknown function DUF2235	7.24487	2.58045	0.169896	-1.20336	0.09415	0.212554	non	-2.81712	0.0325	0.0973625	down	1.61376	0.05305	0.140359	non	Inf-Down
FGSG_01127	conserved hypothetical protein	n.d.	4.52091	3.72777	0.0346071	-0.223746	0.74145	0.840514	non	-2.41582	0.15865	0.306069	down	2.19208	0.1935	0.35012	up	Inf-Down									NT
FGSG_01128	conserved hypothetical protein	IPR001313 Pumilio RNA-binding repeat;IPR011989 Armadillo-like helical;IPR012959 CPL;IPR016024 Armadillo-type fold	90.0228	32.7907	26.3289	-1.4296	0.0686	0.169453	non	-1.7358	0.0321	0.0964628	non	0.306199	0.60345	0.739958	non	non
FGSG_01129	conserved hypothetical protein	IPR006575 RWD domain;IPR016135 Ubiquitin-conjugating enzyme/RWD-like	156.818	141.979	146.15	-0.142458	0.80255	0.881432	non	-0.100974	0.86125	0.918433	non	-0.0414843	0.94945	0.970966	non	non
FGSG_01130	conserved hypothetical protein	IPR011990 Tetratricopeptide-like helical;IPR013026 Tetratricopeptide repeat-containing;IPR019734 Tetratricopeptide repeat	41.4484	31.1389	36.072	-0.40139	0.53255	0.683037	non	-0.19538	0.7589	0.852536	non	-0.206009	0.75465	0.849634	non	non
FGSG_01131	probable riboflavin synthase, alpha chain	IPR001783 Lumazine-binding protein;IPR017938 Riboflavin synthase-like beta-barrel;IPR023366 ATPase, F1/A1 complex, alpha subunit, N-terminal	186.197	156.716	159.148	-0.247228	0.64165	0.769274	non	-0.225152	0.6704	0.790574	non	-0.0220768	0.9683	0.981719	non	non
FGSG_01132	related to MUS81 protein, involved in the repair of UV-and methylation-induced DNA damage	IPR006166 ERCC4 domain;IPR010996 DNA-directed DNA polymerase, family X, beta-like, N-terminal;IPR011335 Restriction endonuclease, type II-like;IPR020819 DNA repair nuclease, XPF-type/Helicase	3.7548	3.62943	2.2248	-0.0385501	0.9489	0.970639	non	-0.560175	0.30125	0.466638	non	0.521625	0.40395	0.569462	non	non
FGSG_01133	probable phosphoacetylglucosamine mutase	IPR005843 Alpha-D-phosphohexomutase, C-terminal;IPR005844 Alpha-D-phosphohexomutase, alpha/beta/alpha domain I;IPR005845 Alpha-D-phosphohexomutase, alpha/beta/alpha domain II;IPR016055 Alpha-D-phosphohexomutase, alpha/beta/alpha I/II/III;IPR016066 Alpha-D-phosphohexomutase, conserved site;IPR016657 Phosphoacetylglucosamine mutase	137.02	172.566	93.2911	0.330607	0.47355	0.63292	non	-0.549684	0.2875	0.452008	non	0.880291	0.1255	0.259955	non	non
FGSG_01134	probable hnRNP arginine N-methyltransferase	IPR010456 Ribosomal L11 methyltransferase, PrmA	370.432	154.699	160.968	-1.25434	0.1048	0.229245	non	-1.19739	0.116	0.246225	non	-0.0569491	0.9204	0.954099	non	non
FGSG_01135	probable NSA2 - involved in biogenesis of ribosomal large subunit	IPR022309 Ribosomal protein S8e/ribosomal biogenesis NSA2	307.073	177.238	256.678	-0.789467	0.19405	0.350734	non	-0.257703	0.66435	0.786167	non	-0.531764	0.33665	0.503674	non	non
FGSG_01136	related to ribosomal protein YmL49	n.d.	141.307	195.148	282.214	0.462936	0.37465	0.541384	non	0.992886	0.0587	0.151262	non	-0.52995	0.3298	0.496649	non	non
FGSG_01137	related to protein kinase RPK1	IPR000719 Protein kinase, catalytic domain;IPR002290 Serine/threonine-protein kinase, catalytic domain;IPR008271 Serine/threonine-protein kinase, active site;IPR011009 Protein kinase-like domain;IPR017441 Protein kinase, ATP binding site;IPR017442 Serine/threonine-protein kinase-like domain;IPR020635 Tyrosine-protein kinase, catalytic domain	14.1563	6.32997	3.19711	-1.04804	0.08255	0.193551	non	-1.85245	0.0009	0.00557314	non	0.804411	0.1759	0.32848	non	non				PK
FGSG_01138	related to PER1 protein, involved in manganese homeostasis	IPR007217 Per1-like	91.2309	89.5877	127.1	-0.025935	0.9617	0.977977	non	0.473948	0.37195	0.538793	non	-0.499883	0.39965	0.565385	non	non
FGSG_01139	conserved hypothetical protein	IPR011598 Helix-loop-helix DNA-binding	116.72	8.12369	9.36646	-3.6896	5e-05	0.000429738	down	-3.50536	5e-05	0.000429738	down	-0.184234	0.78315	0.868717	non	Inf-Down	TF
FGSG_01140	hypothetical protein	n.d.	1.25731	0.794462	0.749625	-0.331053	1	1	non	-0.367559	1	1	non	0.0365056	1	1	non	non
FGSG_01141	probable delta-1-pyrroline-5-carboxylate dehydrogenase	IPR005931 Delta-1-pyrroline-5-carboxylate dehydrogenase 1;IPR015590 Aldehyde dehydrogenase domain;IPR016160 Aldehyde dehydrogenase, conserved site;IPR016161 Aldehyde/histidinol dehydrogenase;IPR016162 Aldehyde dehydrogenase, N-terminal;IPR016163 Aldehyde dehydrogenase, C-terminal	137.752	28.5959	13.4571	-2.22904	0.00125	0.0073653	down	-3.26266	0.0001	0.000811542	down	1.03362	0.16655	0.316471	non	Inf-Down					DH			ROS
FGSG_01142	conserved hypothetical protein	IPR018946 Alkaline phosphatase D-related	85.2847	7.90428	7.19994	-3.27653	5e-05	0.000429738	down	-3.39542	5e-05	0.000429738	down	0.118886	0.84965	0.911275	non	Inf-Down
FGSG_01143	hypothetical protein	n.d.	0.82942	1.47268	0.623286	0.434689	0.32945	0.496291	non	-0.172469	1	1	non	0.607158	0.44915	0.611283	non	non
FGSG_01144	conserved hypothetical protein	IPR013887 Uncharacterised protein family UPF0592	277.069	11.0065	4.30646	-4.53356	5e-05	0.000429738	down	-5.71155	5e-05	0.000429738	down	1.17799	0.06105	0.155674	non	Inf-Down
FGSG_01145	conserved hypothetical protein	IPR006913 Glutathione-dependent formaldehyde-activating family, GFA;IPR011057 Mss4-like	6.69356	3.15685	2.59866	-0.888161	0.34685	0.513959	non	-1.09619	0.1436	0.28558	non	0.208031	0.82	0.892588	non	non									CS
FGSG_01146	conserved hypothetical protein	n.d.	0.0483352	0	0	-0.0681001	1	1	non	-0.0681001	1	1	non	0	1	1	non	non
FGSG_01148	hypothetical protein	n.d.	4.08029	0.804903	0.711289	-1.49299	0.13745	0.276954	non	-1.56983	0.0897	0.205418	non	0.0768379	1	1	non	non
FGSG_01149	conserved hypothetical protein	IPR011043 Galactose oxidase/kelch, beta-propeller;IPR015915 Kelch-type beta propeller	3.69967	0.65783	0.206908	-1.50326	0.03915	0.111949	non	-1.96124	0.0142	0.0519248	non	0.45798	1	1	non	non
FGSG_01150	related to PPN1 - vacuolar endopolyphosphatase	IPR004843 Metallophosphoesterase domain;IPR012358 Endopolyphosphatase, Ppn1p-related	134.312	12.1144	7.97114	-3.36707	5e-05	0.000429738	down	-3.91485	5e-05	0.000429738	down	0.547789	0.39635	0.562293	non	Inf-Down									CS
FGSG_01151	related to aminomethyltransferase precursor (glycine cleavage system protein T)	IPR006222 Glycine cleavage T-protein, N-terminal;IPR006223 Glycine cleavage system T protein;IPR013977 Glycine cleavage T-protein, C-terminal barrel	45.2483	49.4176	65.4955	0.124527	0.81495	0.88937	non	0.523856	0.3455	0.512621	non	-0.399329	0.5124	0.666202	non	non
FGSG_01152	related to vacuolar ATP synthase subunit H	IPR004908 ATPase, V1 complex, subunit H;IPR011987 ATPase, V1 complex, subunit H, C-terminal;IPR011989 Armadillo-like helical;IPR016024 Armadillo-type fold	230.041	172.265	113.468	-0.415169	0.3684	0.53531	non	-1.0132	0.04075	0.115388	non	0.598036	0.2607	0.424215	non	non
FGSG_01153	conserved hypothetical protein	n.d.	82.027	53.6126	21.8202	-0.604347	0.28715	0.451644	non	-1.86327	0.008	0.0333869	non	1.25892	0.1035	0.22724	non	non									CT
FGSG_01154	probable ribosomal protein L9.e.c14	IPR000702 Ribosomal protein L6;IPR002359 Ribosomal protein L6, conserved site-2;IPR020040 Ribosomal protein L6, alpha-beta domain	2135.33	5198.81	10595.9	1.28332	0.0245	0.0786459	non	2.31044	0.00055	0.00364259	up	-1.02711	0.13085	0.267643	non	Inf-UP
FGSG_01155	probable PEP8 - vacuolar protein sorting/targeting protein	IPR005377 Vacuolar protein sorting-associated protein 26	159.996	184.597	135.937	0.205149	0.69275	0.806671	non	-0.233513	0.65125	0.776402	non	0.438661	0.435	0.598371	non	non
FGSG_01156	conserved hypothetical protein	IPR021717 Nucleoporin Nup120/160	25.0926	11.9706	7.3328	-1.0084	0.0832	0.194651	non	-1.64677	0.01215	0.0461038	non	0.638372	0.34645	0.513559	non	non
FGSG_01157	probable Rad51 homolog MEI-3	IPR003593 ATPase, AAA+ type, core;IPR010995 DNA repair Rad51/transcription factor NusA, alpha-helical;IPR011941 DNA recombination/repair protein Rad51;IPR013632 DNA recombination and repair protein Rad51, C-terminal;IPR016467 DNA recombination and repair protein, RecA-like;IPR020587 DNA recombination/repair protein RecA, monomer-monomer interface;IPR020588 DNA recombination/repair protein RecA/Ra…	23.4048	19.6768	12.7791	-0.239152	0.71145	0.819945	non	-0.824683	0.22255	0.384213	non	0.585531	0.37645	0.543136	non	non
FGSG_01158	probable heat shock protein 30	IPR002068 Heat shock protein Hsp20;IPR008978 HSP20-like chaperone	47.5515	19.8751	22.9384	-1.21773	0.07705	0.184174	non	-1.02019	0.14745	0.29095	non	-0.197544	0.7859	0.870569	non	non								ROS
FGSG_01159	conserved hypothetical protein	IPR000504 RNA recognition motif domain;IPR007275 YTH domain;IPR012677 Nucleotide-binding, alpha-beta plait	91.5875	1.0225	0.848314	-5.51661	0.0012	0.00711838	down	-5.64654	0.0018	0.0100109	down	0.12993	1	1	non	Inf-Down
FGSG_01160	probable proteasome endopeptidase complex subunit PRE7	IPR001353 Proteasome, subunit alpha/beta;IPR023333 Proteasome B-type subunit	407.392	345.789	272.888	-0.235896	0.60885	0.744169	non	-0.576369	0.2135	0.37392	non	0.340472	0.50015	0.655811	non	non
FGSG_01161	related to phosphatidylinositol-4-kinase	IPR000403 Phosphatidylinositol 3-/4-kinase, catalytic;IPR001263 Phosphoinositide 3-kinase, accessory (PIK) domain;IPR011009 Protein kinase-like domain;IPR015433 Phosphatidylinositol Kinase;IPR016024 Armadillo-type fold;IPR018936 Phosphatidylinositol 3/4-kinase, conserved site	30.8641	6.91084	4.86073	-2.01003	0.0005	0.00335559	down	-2.44278	5e-05	0.000429738	down	0.432751	0.4512	0.61311	non	Inf-Down				PK
FGSG_01162	conserved hypothetical protein	IPR002524 Cation efflux protein	74.4465	17.9015	25.1954	-1.99695	0.00595	0.0264755	non	-1.52614	0.0301	0.0918719	non	-0.470813	0.47405	0.633356	non	non
FGSG_01163	conserved hypothetical protein	n.d.	261.678	40.6529	19.1163	-2.65681	5e-05	0.000429738	down	-3.70686	5e-05	0.000429738	down	1.05005	0.07705	0.184174	non	Inf-Down
FGSG_01164	probable RIB4 - 6,7-dimethyl-8-ribityllumazine synthase	IPR002180 6,7-dimethyl-8-ribityllumazine synthase	185.853	213.402	373.04	0.198415	0.7199	0.825807	non	1.00129	0.08405	0.196063	non	-0.802874	0.148	0.291698	non	non
FGSG_01165	related to DNA mismatch repair protein PMS2	IPR002099 DNA mismatch repair protein;IPR003594 ATPase-like, ATP-binding domain;IPR013507 DNA mismatch repair protein, C-terminal;IPR014721 Ribosomal protein S5 domain 2-type fold, subgroup;IPR014762 DNA mismatch repair, conserved site;IPR015434 Post Meiotic Segregation 2;IPR020568 Ribosomal protein S5 domain 2-type fold	4.85314	2.57883	2.39463	-0.709723	0.22395	0.385823	non	-0.785956	0.22535	0.387339	non	0.0762337	0.8915	0.936965	non	non
FGSG_01166	conserved hypothetical protein	IPR010308 Protein of unknown function DUF907, fungi	94.9782	8.41319	4.90579	-3.34995	5e-05	0.000429738	down	-4.0225	5e-05	0.000429738	down	0.672554	0.3398	0.506865	non	Inf-Down
FGSG_01167	related to ribonuclease H	IPR006055 Exonuclease;IPR012337 Ribonuclease H-like;IPR013520 Exonuclease, RNase T/DNA polymerase III	38.8445	9.42739	8.69751	-1.934	0.00395	0.0191252	non	-2.03869	0.0005	0.00335559	down	0.104692	0.87335	0.92586	non	Inf-Down
FGSG_01169	related to SLS1 protein precursor	n.d.	8.99507	39.7633	51.0801	2.02798	0.0168	0.0590386	up	2.38144	0.00655	0.0285456	up	-0.353461	0.57945	0.721069	non	Inf-UP									CT
FGSG_01170	related to glutaredoxin	IPR002109 Glutaredoxin;IPR012336 Thioredoxin-like fold;IPR014025 Glutaredoxin subgroup	86.0865	59.5215	43.2479	-0.525001	0.37835	0.544961	non	-0.97684	0.0962	0.215797	non	0.451839	0.5009	0.656455	non	non									CT
FGSG_01171	related to Zn-dependent oxidoreductases	IPR002085 Alcohol dehydrogenase superfamily, zinc-type;IPR011032 GroES-like;IPR013149 Alcohol dehydrogenase, C-terminal;IPR013154 Alcohol dehydrogenase GroES-like;IPR016040 NAD(P)-binding domain;IPR020843 Polyketide synthase, enoylreductase	1.55128	1.41752	0.735064	-0.0776934	0.9199	0.953795	non	-0.556232	0.45885	0.620003	non	0.478539	0.53685	0.686557	non	non					DH			ROS
FGSG_01172	conserved hypothetical protein	IPR001138 Zn(2)-C6 fungal-type DNA-binding domain	15.4619	32.2945	14.7345	1.01615	0.1117	0.239745	non	-0.0651995	0.9252	0.956912	non	1.08135	0.1419	0.283174	non	non	TF
FGSG_01174	related to peroxisomal targeting signal receptor	IPR001440 Tetratricopeptide TPR-1;IPR011990 Tetratricopeptide-like helical;IPR013026 Tetratricopeptide repeat-containing;IPR019734 Tetratricopeptide repeat;IPR024111 Peroxisomal targeting signal 1 receptor family;IPR024113 Peroxisomal targeting signal 1 receptor	69.2942	47.8646	23.4849	-0.524616	0.3288	0.495621	non	-1.52151	0.0089	0.0362772	non	0.996897	0.09925	0.2206	non	non
FGSG_01175	probable RNA binding protein Rpf2 involved in ribosome biogenesis	IPR007109 Brix domain	89.7656	59.1259	133.693	-0.594159	0.4437	0.606308	non	0.569457	0.43235	0.595924	non	-1.16362	0.08695	0.2009	non	non
FGSG_01176	conserved hypothetical protein	IPR001138 Zn(2)-C6 fungal-type DNA-binding domain	148.983	44.4301	19.9632	-1.72308	0.00405	0.0195025	non	-2.83887	0.0001	0.000811542	down	1.11579	0.12185	0.254755	non	Inf-Down	TF
FGSG_01177	probable cystathionine gamma-lyase	IPR000277 Cys/Met metabolism, pyridoxal phosphate-dependent enzyme;IPR015421 Pyridoxal phosphate-dependent transferase, major region, subdomain 1;IPR015422 Pyridoxal phosphate-dependent transferase, major region, subdomain 2;IPR015424 Pyridoxal phosphate-dependent transferase, major domain	137.809	43.8208	33.123	-1.63086	0.01145	0.0440696	non	-2.02428	0.0012	0.00711838	down	0.393424	0.56905	0.712767	non	Inf-Down
FGSG_01179	conserved hypothetical protein	n.d.	468.928	363.026	265.141	-0.368398	0.44835	0.610546	non	-0.820249	0.0986	0.219609	non	0.451851	0.42285	0.58716	non	non							PE		CS
FGSG_01181	conserved hypothetical protein	n.d.	14.6931	32.0977	18.0418	1.0766	0.1209	0.253347	non	0.279039	0.7052	0.815507	non	0.797561	0.3803	0.546845	non	non									CT
FGSG_01182	conserved hypothetical protein	IPR003958 Transcription factor CBF/NF-Y/archaeal histone;IPR009072 Histone-fold	35.8955	34.2018	28.1647	-0.0677957	0.91795	0.952671	non	-0.339222	0.6063	0.742177	non	0.271426	0.67275	0.792334	non	non	TF
FGSG_01183	related to nuclear localization protein NPL6	IPR013933 Chromatin-remodelling complex, RSC SWI/SNF subunit Rsc7/Swp82	382.814	131.603	46.1215	-1.53329	0.0026	0.0135788	non	-3.02595	5e-05	0.000429738	down	1.49266	0.0126	0.0474168	non	Inf-Down
FGSG_01184	probable mitotic control protein dis3+	IPR001900 Ribonuclease II/R;IPR006596 Nucleotide binding protein, PINc;IPR022966 Ribonuclease II/R, conserved site	18.6906	7.68418	7.1173	-1.18105	0.0585	0.150874	non	-1.27844	0.0185	0.0635054	non	0.0973897	0.88215	0.931282	non	non
FGSG_01185	related to nuclear GTPase	IPR002917 GTP-binding domain, HSR1-related;IPR006073 GTP1/OBG;IPR014813 GNL3L/Grn1 putative GTPase;IPR023179 GTP-binding protein, orthogonal bundle domain	80.3817	39.1202	36.173	-1.02038	0.0946	0.213242	non	-1.13045	0.0634	0.160013	non	0.110074	0.8518	0.912589	non	non
FGSG_01186	related to glutamate-1-semialdehyde 2,1-aminomutase	IPR004639 Tetrapyrrole biosynthesis, glutamate-1-semialdehyde aminotransferase;IPR005814 Aminotransferase class-III;IPR015421 Pyridoxal phosphate-dependent transferase, major region, subdomain 1;IPR015422 Pyridoxal phosphate-dependent transferase, major region, subdomain 2;IPR015424 Pyridoxal phosphate-dependent transferase, major domain	5.64772	7.90221	5.31351	0.421304	0.56465	0.709203	non	-0.0744173	0.89855	0.941224	non	0.495721	0.50025	0.655899	non	non
FGSG_01187	related to splicing factor 3A subunit 2	IPR000690 Zinc finger, C2H2-type matrin;IPR003604 Zinc finger, U1-type	47.5305	36.8592	67.9858	-0.358248	0.58935	0.728882	non	0.507408	0.4555	0.616997	non	-0.865656	0.1936	0.35025	non	non	TF
FGSG_01188	probable serine/threonine protein kinase COT-1	IPR000719 Protein kinase, catalytic domain;IPR000961 AGC-kinase, C-terminal;IPR002290 Serine/threonine-protein kinase, catalytic domain;IPR008271 Serine/threonine-protein kinase, active site;IPR011009 Protein kinase-like domain;IPR017441 Protein kinase, ATP binding site;IPR017442 Serine/threonine-protein kinase-like domain;IPR017892 Protein kinase, C-terminal;IPR020635 Tyrosine-protein kinase, ca…	162.581	155.158	70.5543	-0.0669987	0.8942	0.938607	non	-1.19289	0.03085	0.0935889	non	1.1259	0.0491	0.132547	non	non				PK
FGSG_01189	probable TIM54 (component of the mitochondrial TIM22 translocase)	IPR021056 Mitochondrial import inner membrane translocase subunit Tim54	89.5931	28.417	25.316	-1.62275	0.016	0.0569035	non	-1.78346	0.0092	0.0372238	non	0.16071	0.80485	0.882951	non	non
FGSG_01190	conserved hypothetical protein	IPR019331 NEFA-interacting nuclear protein NIP30, N-terminal	22.354	17.0258	17.6765	-0.373606	0.5356	0.685536	non	-0.322446	0.59625	0.734337	non	-0.0511608	0.92905	0.959137	non	non
FGSG_01191	related to cyclin-like protein CLG1	IPR013922 Cyclin PHO80-like	574.406	154.868	50.3566	-1.88426	0.00085	0.00530621	non	-3.48596	5e-05	0.000429738	down	1.6017	0.03615	0.105442	non	Inf-Down
FGSG_01192	hypothetical protein	n.d.	1.31624	1.16407	1.28914	-0.0980376	0.8826	0.931547	non	-0.016979	0.96465	0.979655	non	-0.0810585	0.89595	0.93966	non	non
FGSG_01193	related to nuclear localization protein NPL6	IPR013933 Chromatin-remodelling complex, RSC SWI/SNF subunit Rsc7/Swp82	41.5419	30.5358	17.4117	-0.431894	0.45605	0.617496	non	-1.20826	0.03415	0.101027	non	0.776368	0.2354	0.398347	non	non
FGSG_01194	related to ubiquitin--protein ligase	IPR003126 Zinc finger, N-recognin;IPR003769 Adaptor protein ClpS, core;IPR013993 Zinc finger, N-recognin, metazoa	13.7437	4.95947	2.819	-1.30684	0.0109	0.0424153	non	-1.94883	0.00265	0.0137971	non	0.641989	0.2825	0.446718	non	non	TF
FGSG_01195	conserved hypothetical protein	IPR008027 Ubiquinol-cytochrome C reductase, UQCRX/QCR9-like	15946	6549.18	13724.3	-1.28368	0.02885	0.0889874	non	-0.216447	0.69315	0.806949	non	-1.06723	0.07925	0.187928	non	non
FGSG_01196	probable calcium P-type ATPase NCA-3 (Ca2+-transporting ATPase)	IPR001757 ATPase, P-type, K/Mg/Cd/Cu/Zn/Na/Ca/Na/H-transporter;IPR004014 ATPase, P-type cation-transporter, N-terminal;IPR005834 Haloacid dehalogenase-like hydrolase;IPR006068 ATPase, P-type cation-transporter, C-terminal;IPR006069 ATPase, P-type cation exchange, alpha subunit;IPR006408 ATPase, P-type, calcium-transporting, PMCA-type;IPR008250 ATPase, P-type, ATPase-associated domain;IPR018303 AT…	2.6014	0.0713457	0.455367	-1.74913	0.02445	0.078523	non	-1.30717	0.0411	0.116128	non	-0.441959	1	1	non	non		TP
FGSG_01197	conserved hypothetical protein	IPR015362 Exon junction complex, Pym	4.31707	4.34189	2.56108	0.00671881	0.9908	0.994381	non	-0.578317	0.5177	0.670653	non	0.585035	0.5511	0.698131	non	non
FGSG_01198	probable RPT4 - 26S proteasome regulatory subunit	IPR003593 ATPase, AAA+ type, core;IPR003959 ATPase, AAA-type, core;IPR003960 ATPase, AAA-type, conserved site;IPR005937 26S proteasome subunit P45	221.613	190.047	119.639	-0.22061	0.63835	0.766828	non	-0.883841	0.07645	0.183165	non	0.663231	0.2173	0.378189	non	non
FGSG_01199	probable GFA1 - glucosamine--fructose-6-phosphate transaminase	IPR000583 Glutamine amidotransferase, class-II;IPR001347 Sugar isomerase (SIS);IPR005855 Glucosamine-fructose-6-phosphate aminotransferase, isomerising;IPR017932 Glutamine amidotransferase, type II	1709.99	421.988	221.604	-2.01614	0.0097	0.0387748	down	-2.94228	0.0007	0.00448744	down	0.926137	0.06705	0.166722	non	Inf-Down
FGSG_01200	probable PRE4 - 20S proteasome subunit (beta7)	IPR001353 Proteasome, subunit alpha/beta;IPR016050 Proteasome, beta-type subunit, conserved site;IPR016295 Proteasome endopeptidase complex, beta subunit;IPR023333 Proteasome B-type subunit	345.477	298.432	195.925	-0.210531	0.6435	0.770639	non	-0.815113	0.0985	0.219453	non	0.604582	0.2605	0.424035	non	non
FGSG_01201	conserved hypothetical protein	IPR000910 High mobility group, HMG1/HMG2;IPR009071 High mobility group, superfamily	231.768	257.374	134.972	0.150568	0.7411	0.840277	non	-0.775583	0.10585	0.23083	non	0.926151	0.0796	0.188513	non	non	TF
FGSG_01202	conserved hypothetical protein	n.d.	14.2197	18.9175	12.3246	0.388097	0.54315	0.69177	non	-0.191848	0.73965	0.839277	non	0.579944	0.42015	0.584677	non	non
FGSG_01203	related to C-3 sterol dehydrogenase (C-4 decarboxylase)	IPR002225 3-beta hydroxysteroid dehydrogenase/isomerase;IPR016040 NAD(P)-binding domain	126.201	127.481	70.7505	0.014445	0.9779	0.987077	non	-0.826049	0.12725	0.262492	non	0.840494	0.1556	0.302013	non	non								ROS
FGSG_01204	related to GTPase-activating protein of the rho/rac family (LRG1 protein)	IPR000198 Rho GTPase-activating protein domain;IPR001781 Zinc finger, LIM-type;IPR008936 Rho GTPase activation protein	36.0633	6.78687	2.8926	-2.25088	0.0001	0.000811542	down	-3.25119	5e-05	0.000429738	down	1.00031	0.09505	0.213965	non	Inf-Down	TF
FGSG_01205	conserved hypothetical protein	n.d.	16.3154	0.643006	1.79511	-3.39765	0.0643	0.161659	down	-2.63108	0.02775	0.0864208	down	-0.766567	0.4019	0.567505	non	Inf-Down
FGSG_01206	conserved hypothetical protein	n.d.	64.7931	56.9447	39.5829	-0.18326	0.7642	0.856149	non	-0.697064	0.245	0.408533	non	0.513805	0.4378	0.600931	non	non
FGSG_01207	related to ubiquitin-conjugating enzyme	IPR000608 Ubiquitin-conjugating enzyme, E2;IPR016135 Ubiquitin-conjugating enzyme/RWD-like	77.2521	45.8939	31.3473	-0.738729	0.1784	0.331664	non	-1.27448	0.03105	0.0940502	non	0.535755	0.3896	0.55587	non	non
FGSG_01208	probable replication factor protein	IPR003593 ATPase, AAA+ type, core;IPR003959 ATPase, AAA-type, core;IPR008921 DNA polymerase III, clamp loader complex, gamma/delta/delta subunit, C-terminal;IPR013748 Replication factor C	26.97	41.4497	31.6313	0.601874	0.3203	0.486811	non	0.222376	0.70605	0.816121	non	0.379498	0.57655	0.718768	non	non
FGSG_01209	conserved hypothetical protein	n.d.	10.8531	24.1093	18.9641	1.08296	0.14975	0.294143	non	0.752144	0.2949	0.459872	non	0.330814	0.607	0.742739	non	non
FGSG_01210	related to ATP dependent RNA helicase	IPR001650 Helicase, C-terminal;IPR003100 Argonaute/Dicer protein, PAZ;IPR004179 Sec63 domain;IPR011545 DNA/RNA helicase, DEAD/DEAH box type, N-terminal;IPR014001 DEAD-like helicase	36.8974	3.74021	6.55544	-2.99908	5e-05	0.000429738	down	-2.32651	0.001	0.00609487	down	-0.672565	0.3029	0.468393	non	Inf-Down
FGSG_01211	conserved hypothetical protein	IPR000313 PWWP	98.5997	42.1645	17.427	-1.2063	0.0325	0.0973625	non	-2.43432	0.0006	0.00392976	down	1.22802	0.08275	0.193872	non	Inf-Down
FGSG_01212	related to origin recognition complex subunit 3	IPR020795 Origin recognition complex, subunit 3	5.98146	7.09198	2.96101	0.212964	0.7467	0.844168	non	-0.81766	0.1881	0.3436	non	1.03062	0.13935	0.279571	non	non
FGSG_01213	conserved hypothetical protein	n.d.	207.406	55.6231	43.5751	-1.87993	0.00385	0.0187311	non	-2.22509	0.00105	0.00635223	down	0.345153	0.6378	0.766422	non	Inf-Down
FGSG_01214	conserved hypothetical protein	IPR007087 Zinc finger, C2H2;IPR015880 Zinc finger, C2H2-like;IPR022755 Zinc finger, double-stranded RNA binding	19.7187	8.55628	5.87117	-1.11641	0.0618	0.157071	non	-1.59231	0.01115	0.0431776	non	0.475893	0.40485	0.570314	non	non	TF
FGSG_01215	related to endoplasmic reticulum translocation complex chain SEC66	IPR018624 Sec62/63 complex, subunit Sec66	166.617	193.602	266.247	0.215358	0.68535	0.801383	non	0.673005	0.21815	0.379181	non	-0.457647	0.4045	0.569996	non	non									CT
FGSG_01216	probable nuclear protein localization factor and ER translocation component NPL4	IPR007716 NPL4, zinc-binding putative;IPR007717 Nuclear pore localisation protein NPL4;IPR016563 Polyubiquitin-tagged protein recognition complex, Npl4 component	122.453	44.3059	30.3044	-1.44619	0.0096	0.0384658	non	-1.97952	0.00265	0.0137971	non	0.533333	0.3774	0.544067	non	non
FGSG_01217	probable carbamoyl-phosphate synthase (glutamine-hydrolyzing) arginine-specific large chain	IPR005479 Carbamoyl-phosphate synthetase, large subunit, ATP-binding;IPR005480 Carbamoyl-phosphate synthetase, large subunit, oligomerisation;IPR005481 Carbamoyl-phosphate synthase, large subunit, N-terminal;IPR005483 Carbamoyl-phosphate synthase, large subunit, CPS-domain;IPR006275 Carbamoyl-phosphate synthase, large subunit;IPR011607 Methylglyoxal synthase-like domain;IPR011761 ATP-grasp fold;I…	123.393	33.2295	35.9693	-1.86159	0.02265	0.0740952	non	-1.75051	0.029	0.0893401	non	-0.111088	0.8414	0.906142	non	non
FGSG_01218	conserved hypothetical protein	n.d.	0	0	0	0	1	1	non	0	1	1	non	0	1	1	non	non							PE		CS
FGSG_01219	conserved hypothetical protein	IPR009305 Protein of unknown function DUF962	273.752	108.223	146.639	-1.33085	0.03245	0.0972499	non	-0.896056	0.1141	0.243394	non	-0.434797	0.49995	0.65563	non	non
FGSG_01220	probable DNA-directed RNA polymerase II chain Rpb7	IPR003029 Ribosomal protein S1, RNA-binding domain;IPR005576 RNA polymerase Rpb7, N-terminal;IPR012340 Nucleic acid-binding, OB-fold;IPR016027 Nucleic acid-binding, OB-fold-like	167.844	143.468	90.9692	-0.224941	0.69885	0.811039	non	-0.876468	0.1312	0.268137	non	0.651527	0.3496	0.516713	non	non
FGSG_01221	related to 2,4-dihydroxyhept-2-ene-1,7-dioic acid aldolase	IPR005000 Aldehyde-lyase domain;IPR015813 Pyruvate/Phosphoenolpyruvate kinase	134.615	205.918	214.54	0.609542	0.2553	0.418826	non	0.668439	0.2117	0.37189	non	-0.0588965	0.91645	0.951799	non	non
FGSG_01222	related to zinc-binding protein	IPR007051 Cysteine/histidine-rich domain;IPR007052 CS-like domain;IPR008978 HSP20-like chaperone;IPR017447 CS domain	65.0849	61.3464	61.0017	-0.0840144	0.897	0.940288	non	-0.0920129	0.8862	0.93371	non	0.00799849	0.99175	0.994927	non	non
FGSG_01223	conserved hypothetical protein	IPR001087 Lipase, GDSL;IPR013830 Esterase, SGNH hydrolase-type;IPR013831 Esterase, SGNH hydrolase-type, subgroup	5.68644	11.0182	14.3374	0.845911	0.22325	0.38503	non	1.19774	0.0895	0.205093	non	-0.351833	0.5598	0.705269	non	non						CAZyme			NS
FGSG_01224	conserved hypothetical protein	IPR022024 Protein of unknown function DUF3602	588.348	825.258	433.254	0.487473	0.34695	0.514059	non	-0.440581	0.3893	0.555579	non	0.928053	0.10175	0.224531	non	non
FGSG_01225	related to AUT4 - breakdown of autophagic vesicles inside the vacuole	IPR016196 Major facilitator superfamily domain, general substrate transporter;IPR024671 Autophagy-related protein 22-like	28.2209	32.6755	13.2017	0.204699	0.72285	0.827849	non	-1.04094	0.12795	0.263501	non	1.24564	0.0842	0.196319	non	non		TP
FGSG_01226	probable F-actin capping protein beta subunit	IPR001698 WASH complex, F-actin capping protein, beta subunit;IPR019771 F-actin capping protein, beta subunit, conserved site	235.811	210.589	137.81	-0.162471	0.75395	0.849178	non	-0.770625	0.14075	0.28155	non	0.608153	0.28555	0.44993	non	non
FGSG_01227	conserved hypothetical protein	IPR001509 NAD-dependent epimerase/dehydratase;IPR016040 NAD(P)-binding domain	142.99	100.878	67.6193	-0.499126	0.32265	0.489249	non	-1.06928	0.04835	0.131033	non	0.570156	0.31855	0.484972	non	non
FGSG_01228	conserved hypothetical protein	n.d.	1616.99	369.827	602.896	-2.12538	5e-05	0.000429738	down	-1.42183	0.0055	0.0248781	non	-0.703554	0.1968	0.354095	non	Inf-Down
FGSG_01229	conserved hypothetical protein	n.d.	101.104	73.2311	108.363	-0.459944	0.4463	0.608696	non	0.0990853	0.86855	0.922931	non	-0.559029	0.40085	0.566505	non	non
FGSG_01230	probable phosphate transport protein, mitochondrial	IPR018108 Mitochondrial substrate/solute carrier;IPR023395 Mitochondrial carrier domain	90.7811	28.0088	12.0979	-1.66171	0.02005	0.0675429	non	-2.80886	0.00025	0.00183247	down	1.14716	0.15145	0.296408	non	Inf-Down
FGSG_01231	related to carbon catabolite repression protein CREB	IPR001394 Peptidase C19, ubiquitin carboxyl-terminal hydrolase 2;IPR018200 Peptidase C19, ubiquitin carboxyl-terminal hydrolase 2, conserved site	85.4621	25.076	18.9656	-1.72935	0.00145	0.00835078	non	-2.11455	0.0006	0.00392976	down	0.385206	0.51905	0.671768	non	Inf-Down
FGSG_01232	related to YOS1, subunit of the Yip1p-Yif1p Complex, required for Transport between the ER and th	IPR013880 Yos1-like	352.475	417.685	486.084	0.244257	0.6873	0.802801	non	0.462562	0.4472	0.609503	non	-0.218305	0.7482	0.845193	non	non
FGSG_01233	related to ECM39 protein, involved in cell wall biogenesis and architecture	IPR005599 GPI mannosyltransferase	30.2566	23.9284	19.1204	-0.326371	0.5914	0.730519	non	-0.635502	0.28545	0.44982	non	0.309131	0.63385	0.76347	non	non						CAZyme
FGSG_01234	probable adenylate cyclase	IPR000159 Ras-association;IPR001054 Adenylyl cyclase class-3/4/guanylyl cyclase;IPR001611 Leucine-rich repeat;IPR001932 Protein phosphatase 2C-like;IPR003591 Leucine-rich repeat, typical subtype;IPR013716 Adenylate cyclase G-alpha binding	25.3718	3.38158	2.97778	-2.58947	5e-05	0.000429738	down	-2.72896	5e-05	0.000429738	down	0.139488	0.77825	0.865527	non	Inf-Down				PK
FGSG_01235	probable alpha-glucosidase (maltase)	IPR006047 Glycosyl hydrolase, family 13, catalytic domain;IPR006589 Glycosyl hydrolase, family 13, subfamily, catalytic domain;IPR013780 Glycosyl hydrolase, family 13, all-beta;IPR013781 Glycoside hydrolase, subgroup, catalytic domain;IPR015902 Alpha amylase;IPR017853 Glycoside hydrolase, superfamily	29.0848	30.912	28.7721	0.0850643	0.89275	0.937739	non	-0.0150738	0.98135	0.989058	non	0.100138	0.8848	0.932864	non	non						CAZyme
FGSG_01236	probable 20S proteasome subunit beta3	IPR001353 Proteasome, subunit alpha/beta;IPR023333 Proteasome B-type subunit	278.377	357.58	298.014	0.360082	0.48515	0.64299	non	0.0979998	0.84625	0.909205	non	0.262082	0.6417	0.769314	non	non
FGSG_01237	conserved hypothetical protein	IPR021569 GLUT4 regulating protein TUG	60.848	35.5946	15.6683	-0.757096	0.16525	0.314819	non	-1.89162	0.0082	0.0340503	non	1.13452	0.10625	0.231418	non	non
FGSG_01238	probable 60S ribosomal protein L36	IPR000509 Ribosomal protein L36e	2428.84	4311.99	9527.23	0.827827	0.09745	0.217801	non	1.97135	0.0003	0.0021518	non	-1.14352	0.0486	0.131539	non	non
FGSG_01239	conserved hypothetical protein	n.d.	5.28814	8.42558	21.4557	0.583948	0.53905	0.688375	non	1.83638	0.0901	0.206063	non	-1.25243	0.11315	0.241954	non	non							PE		CS
FGSG_01240	related to triacylglycerol lipase	IPR002921 Lipase, class 3	56.4717	30.7596	20.1815	-0.855659	0.13295	0.270628	non	-1.44005	0.03355	0.0997137	non	0.584388	0.4304	0.594126	non	non							PE		CS
FGSG_01241	probable 14-3-3-like protein	IPR000308 14-3-3 protein;IPR023409 14-3-3 protein, conserved site;IPR023410 14-3-3 domain	250.451	415.474	266.316	0.727949	0.13875	0.278722	non	0.0882689	0.86575	0.921212	non	0.63968	0.24415	0.407616	non	non
FGSG_01242	conserved hypothetical protein	n.d.	137.739	163.91	91.2623	0.249305	0.72205	0.827298	non	-0.58856	0.37135	0.538214	non	0.837866	0.23025	0.39265	non	non
FGSG_01243	related to phosphatidylinositol phosphate phosphatase	IPR000300 Inositol polyphosphate-related phosphatase;IPR002013 Synaptojanin, N-terminal;IPR005135 Endonuclease/exonuclease/phosphatase	14.1949	4.5879	3.83023	-1.44321	0.01265	0.0475596	non	-1.65342	0.00535	0.024337	non	0.210214	0.7091	0.818283	non	non
FGSG_01244	related to PRP39 - pre-mRNA splicing factor	IPR003107 RNA-processing protein, HAT helix;IPR011990 Tetratricopeptide-like helical	82.943	36.8055	17.5804	-1.15081	0.0408	0.115494	non	-2.17563	0.0004	0.00276282	down	1.02481	0.09915	0.220439	non	Inf-Down
FGSG_01245	probable cytochrome-c peroxidase precursor	IPR002016 Haem peroxidase, plant/fungal/bacterial;IPR002207 Plant ascorbate peroxidase;IPR010255 Haem peroxidase;IPR019793 Peroxidases heam-ligand binding site;IPR019794 Peroxidase, active site	36.0379	197.168	332.48	2.41965	0.0014	0.00810642	up	3.17053	0.0001	0.000811542	up	-0.750876	0.18605	0.341079	non	Inf-UP								ROS
FGSG_01247	conserved hypothetical protein	n.d.	995.042	758.735	1319.33	-0.39071	0.4418	0.604558	non	0.40662	0.4292	0.59301	non	-0.79733	0.161	0.309231	non	non
FGSG_01248	probable THS1 - threonyl tRNA synthetase, cytosolic	IPR002314 Aminoacyl-tRNA synthetase, class II (G/ H/ P/ S), conserved domain;IPR002320 Threonyl-tRNA synthetase, class IIa;IPR004095 TGS;IPR004154 Anticodon-binding;IPR006195 Aminoacyl-tRNA synthetase, class II;IPR012675 Beta-grasp fold, ferredoxin-type;IPR012676 TGS-like;IPR012947 Threonyl/alanyl tRNA synthetase, SAD;IPR018163 Threonyl/alanyl tRNA synthetase, class II-like, putative editing doma…	75.0691	123.618	94.1571	0.71213	0.1526	0.297968	non	0.323001	0.53835	0.68782	non	0.389129	0.4658	0.626199	non	non
FGSG_01249	related to vegetatible incompatibility protein het-e-1	IPR001680 WD40 repeat;IPR015943 WD40/YVTN repeat-like-containing domain;IPR017986 WD40-repeat-containing domain;IPR019775 WD40 repeat, conserved site;IPR019781 WD40 repeat, subgroup;IPR019782 WD40 repeat 2	199.196	65.9264	18.2839	-1.58077	0.004	0.0193091	non	-3.37594	5e-05	0.000429738	down	1.79518	0.00425	0.0202649	non	Inf-Down
FGSG_01250	related to beta-glucosidase	IPR013781 Glycoside hydrolase, subgroup, catalytic domain;IPR017853 Glycoside hydrolase, superfamily	429.035	601.853	327.831	0.487352	0.36875	0.535659	non	-0.387108	0.41865	0.583254	non	0.87446	0.1307	0.267419	non	non						CAZyme
FGSG_01251	related to RNA-splicing regulatory protein phosphatase CYT-4, mitochondrial	IPR001900 Ribonuclease II/R	16.7642	5.60089	4.1898	-1.42824	0.0261	0.08251	non	-1.77522	0.0079	0.0330607	non	0.346982	0.6076	0.743214	non	non
FGSG_01253	hypothetical protein	n.d.	1.10644	0.790156	1.29973	-0.234722	1	1	non	0.126658	0.7867	0.871099	non	-0.361379	0.6706	0.790721	non	non
FGSG_01254	probable protein MET-10	IPR003402 tRNA transferase Trm5/Tyw2	28.4253	20.3435	26.262	-0.46326	0.43245	0.596006	non	-0.110166	0.8536	0.913728	non	-0.353095	0.58205	0.723155	non	non
FGSG_01255	conserved hypothetical protein	IPR005123 Oxoglutarate/iron-dependent oxygenase	40.2611	4.77306	2.65177	-2.83737	0.0001	0.000811542	down	-3.49811	0.0004	0.00276282	down	0.66074	0.353	0.520153	non	Inf-Down								ROS
FGSG_01256	conserved hypothetical protein	IPR001441 Di-trans-poly-cis-decaprenylcistransferase-like	431.464	39.7264	44.6916	-3.40854	0.00025	0.00183247	down	-3.24258	0.0005	0.00335559	down	-0.165965	0.82115	0.893314	non	Inf-Down
FGSG_01257	related to exocyst complex 100 kDa component	IPR009976 Exocyst complex component Sec10	85.7713	26.6672	14.1219	-1.64904	0.0072	0.0307446	non	-2.52058	0.0001	0.000811542	down	0.871537	0.1633	0.312288	non	Inf-Down
FGSG_01261	conserved hypothetical protein	n.d.	4.54328	2.062	1.32622	-0.856266	0.17975	0.333356	non	-1.25275	0.11695	0.247638	non	0.396487	0.60815	0.743625	non	non
FGSG_01263	conserved hypothetical protein	IPR006996 Dynamitin subunit 2	61.2343	33.8034	32.6779	-0.838482	0.15685	0.303638	non	-0.885908	0.1346	0.272974	non	0.0474261	0.945	0.96835	non	non
FGSG_01264	conserved hypothetical protein	n.d.	22.201	15.9309	11.2239	-0.454528	0.483	0.641146	non	-0.924482	0.10915	0.235898	non	0.469954	0.50175	0.657174	non	non
FGSG_01265	probable calcium P-type ATPase NCA-1	IPR001757 ATPase, P-type, K/Mg/Cd/Cu/Zn/Na/Ca/Na/H-transporter;IPR004014 ATPase, P-type cation-transporter, N-terminal;IPR005782 ATPase, P-type, calcium-transporting;IPR005834 Haloacid dehalogenase-like hydrolase;IPR006068 ATPase, P-type cation-transporter, C-terminal;IPR006069 ATPase, P-type cation exchange, alpha subunit;IPR008250 ATPase, P-type, ATPase-associated domain;IPR018303 ATPase, P-typ…	147.092	72.4309	47.5484	-1.01203	0.10405	0.228081	non	-1.609	0.0206	0.0689415	non	0.596964	0.2567	0.420188	non	non		TP
FGSG_01266	conserved hypothetical protein	IPR000219 Dbl homology (DH) domain	6.04621	0.180337	0.466886	-2.57765	0.02165	0.071591	down	-2.26409	0.00155	0.00883324	down	-0.313558	1	1	non	Inf-Down
FGSG_01267	conserved hypothetical protein	IPR019783 Ribosome maturation protein SBDS, N-terminal	1840.04	228.853	333.886	-3.00174	5e-05	0.000429738	down	-2.45878	0.00015	0.00116684	down	-0.542959	0.4303	0.59403	non	Inf-Down
FGSG_01268	conserved hypothetical protein	n.d.	213.306	138.657	176.247	-0.617784	0.28465	0.448962	non	-0.273911	0.64335	0.770526	non	-0.343873	0.6185	0.751647	non	non
FGSG_01269	conserved hypothetical protein	n.d.	0.241119	1.30732	0.887275	0.894577	0.2913	0.456045	non	0.604663	1	1	non	0.289913	0.74025	0.839691	non	non
FGSG_01270	conserved hypothetical protein	IPR010754 Optic atrophy 3-like	20.761	26.6898	40.4708	0.34761	0.56245	0.707426	non	0.930351	0.1408	0.281618	non	-0.582741	0.3554	0.522528	non	non
FGSG_01271	related to protein kinase CDC5	IPR000719 Protein kinase, catalytic domain;IPR000959 POLO box duplicated domain;IPR002290 Serine/threonine-protein kinase, catalytic domain;IPR008271 Serine/threonine-protein kinase, active site;IPR011009 Protein kinase-like domain;IPR017441 Protein kinase, ATP binding site;IPR017442 Serine/threonine-protein kinase-like domain;IPR020635 Tyrosine-protein kinase, catalytic domain	19.0597	7.00627	4.01496	-1.3251	0.04995	0.134256	non	-1.99999	0.00365	0.0179457	non	0.674892	0.344	0.511118	non	non				PK
FGSG_01273	related to protoplast regeneration and killer toxin resistance protein	IPR006597 Sel1-like;IPR011990 Tetratricopeptide-like helical	119.416	29.454	14.8292	-1.98332	0.0003	0.0021518	non	-2.92737	0.0001	0.000811542	down	0.944043	0.16815	0.31855	non	Inf-Down
FGSG_01274	conserved hypothetical protein	IPR017877 MYB-like	42.5674	39.7309	26.692	-0.0971253	0.89365	0.938307	non	-0.65378	0.32855	0.495357	non	0.556654	0.45425	0.615882	non	non
FGSG_01276	conserved hypothetical protein	IPR019013 Vacuolar ATPase assembly integral membrane protein VMA21-like domain	77.5277	100.442	128.805	0.369382	0.5328	0.683228	non	0.725072	0.2179	0.378884	non	-0.355691	0.60865	0.744003	non	non
FGSG_01277	conserved hypothetical protein	IPR018809 Protein of unknown function DUF2406	238.933	107.314	35.5587	-1.14741	0.01955	0.0662505	non	-2.71434	5e-05	0.000429738	down	1.56693	0.0124	0.0468409	non	Inf-Down
FGSG_01278	probable RPL33B - ribosomal protein L35a.e.c15	IPR001780 Ribosomal protein L35A;IPR009000 Translation elongation/initiation factor/Ribosomal, beta-barrel;IPR018266 Ribosomal protein L35Ae, conserved site	2615.68	5270.47	10210.4	1.01047	0.0419	0.117803	non	1.96437	0.0002	0.00150393	non	-0.953903	0.09235	0.209661	non	non
FGSG_01279	probable ZWF1 - glucose-6-phosphate dehydrogenase	IPR001282 Glucose-6-phosphate dehydrogenase;IPR016040 NAD(P)-binding domain;IPR019796 Glucose-6-phosphate dehydrogenase, active site;IPR022674 Glucose-6-phosphate dehydrogenase, NAD-binding;IPR022675 Glucose-6-phosphate dehydrogenase, C-terminal	212.856	145.212	83.1596	-0.548578	0.23435	0.397151	non	-1.34544	0.015	0.0541693	non	0.796862	0.16315	0.312082	non	non								ROS
FGSG_01280	related to RNA polymerase II mediator complex protein pmc1	IPR013947 Mediator complex, subunit Med14	38.0662	14.6434	8.6234	-1.32037	0.0188	0.0642898	non	-2.0213	0.0041	0.0196942	down	0.700936	0.3243	0.49094	non	Inf-Down
FGSG_01281	related to HEM14 - protoporphyrinogen oxidase, mitochondrial	IPR002937 Amine oxidase;IPR004572 Protoporphyrinogen oxidase	31.4519	13.215	9.32462	-1.19089	0.08325	0.194735	non	-1.65221	0.0114	0.0439222	non	0.461325	0.53335	0.683666	non	non								ROS
FGSG_01282	related to nuclear poly(A)-binding protein	n.d.	53.2288	26.4618	15.9479	-0.981633	0.1171	0.247852	non	-1.67795	0.00795	0.0332241	non	0.69632	0.2785	0.44248	non	non
FGSG_01283	related to beta-hexosaminidase precursor	IPR001540 Glycoside hydrolase, family 20;IPR013781 Glycoside hydrolase, subgroup, catalytic domain;IPR015882 Acetylhexosaminidase, subunit a/b;IPR015883 Glycoside hydrolase, family 20, catalytic core;IPR017853 Glycoside hydrolase, superfamily	347.36	77.6211	64.0467	-2.14759	0.00055	0.00364259	down	-2.42103	0.0001	0.000811542	down	0.273441	0.615	0.748943	non	Inf-Down						CAZyme			CS
FGSG_01284	related to n-alkane-inducible cytochrome P450	IPR001128 Cytochrome P450;IPR002401 Cytochrome P450, E-class, group I;IPR017972 Cytochrome P450, conserved site	19.1895	85.2569	98.0909	2.09503	0.00035	0.00246023	up	2.29515	0.00025	0.00183247	up	-0.200113	0.7295	0.832417	non	Inf-UP								ROS	CS
FGSG_01285	related to ARO8 - aromatic amino acid aminotransferase I	IPR004839 Aminotransferase, class I/classII;IPR015421 Pyridoxal phosphate-dependent transferase, major region, subdomain 1;IPR015424 Pyridoxal phosphate-dependent transferase, major domain	4.24767	22.8009	15.1892	2.18127	0.00895	0.0364352	up	1.62528	0.04	0.113775	non	0.555984	0.43605	0.599333	non	Inf-UP
FGSG_01286	conserved hypothetical protein	n.d.	3.49917	44.0244	9.72384	3.32298	0.0009	0.00557314	up	1.25309	0.0887	0.203775	non	2.06989	0.01445	0.0526186	up	Inf-UP
FGSG_01287	conserved hypothetical protein	IPR009771 Ribosome control protein 1;IPR011046 WD40 repeat-like-containing domain;IPR015943 WD40/YVTN repeat-like-containing domain	20.1264	9.77317	7.0194	-0.971604	0.07745	0.184853	non	-1.39748	0.0281	0.0872377	non	0.425877	0.52915	0.68022	non	non
FGSG_01289	related to diacylglycerol pyrophosphate phosphatase	IPR000326 Phosphatidic acid phosphatase type 2/haloperoxidase;IPR016118 Phosphatidic acid phosphatase/chloroperoxidase, N-terminal	1432.82	125.476	69.8611	-3.50293	0.00045	0.0030636	down	-4.33873	0.0001	0.000811542	down	0.835798	0.15325	0.298856	non	Inf-Down
FGSG_01290	probable mitochondrial ribosomal protein L2 of the large subunit	IPR002171 Ribosomal protein L2;IPR005880 Ribosomal protein L2, bacterial-type;IPR008991 Translation protein SH3-like;IPR012340 Nucleic acid-binding, OB-fold;IPR014722 Translation protein SH3-like, subgroup;IPR014726 Ribosomal protein L2, domain 3;IPR016027 Nucleic acid-binding, OB-fold-like;IPR022666 Ribosomal Proteins L2, RNA binding domain;IPR022669 Ribosomal protein L2, C-terminal;IPR022671 Ri…	136.651	102.092	121.273	-0.417083	0.41445	0.579299	non	-0.170909	0.74495	0.842949	non	-0.246173	0.6634	0.785434	non	non
FGSG_01291	probable G2/mitotic-specific cyclin B	IPR004367 Cyclin, C-terminal;IPR006671 Cyclin, N-terminal;IPR013763 Cyclin-like;IPR014400 Cyclin A/B/D/E;IPR015454 Cyclin B, G2/mitotic-specific	79.7615	109.808	48.1265	0.456322	0.36875	0.535659	non	-0.717166	0.16435	0.313673	non	1.17349	0.0443	0.122765	non	non
FGSG_01292	related to AAC-rich mRNA clone AAC3 protein	IPR001680 WD40 repeat;IPR011046 WD40 repeat-like-containing domain;IPR015943 WD40/YVTN repeat-like-containing domain;IPR017986 WD40-repeat-containing domain;IPR019775 WD40 repeat, conserved site;IPR019781 WD40 repeat, subgroup;IPR019782 WD40 repeat 2;IPR020472 G-protein beta WD-40 repeat	36.6362	54.9856	57.7501	0.572935	0.35475	0.521886	non	0.64247	0.3058	0.471505	non	-0.0695355	0.9236	0.956001	non	non
FGSG_01293	related to Zn(II)2Cys6 transcriptional activator	IPR001138 Zn(2)-C6 fungal-type DNA-binding domain;IPR007219 Transcription factor, fungi	53.3463	18.9031	9.27488	-1.44919	0.0148	0.0536074	non	-2.40306	0.00125	0.0073653	down	0.953872	0.18825	0.34379	non	Inf-Down	TF
FGSG_01294	conserved hypothetical protein	IPR004045 Glutathione S-transferase, N-terminal;IPR010987 Glutathione S-transferase, C-terminal-like;IPR012336 Thioredoxin-like fold;IPR017933 Glutathione S-transferase/chloride channel, C-terminal	12.7303	14.7116	8.94899	0.194467	0.7503	0.846659	non	-0.464741	0.4949	0.65129	non	0.659208	0.33825	0.505277	non	non
FGSG_01295	related to high-affinity phosphate permease, phosphate-repressible	IPR005828 General substrate transporter;IPR005829 Sugar transporter, conserved site;IPR016196 Major facilitator superfamily domain, general substrate transporter;IPR020846 Major facilitator superfamily domain	27.1593	3.83151	4.98021	-2.54307	5e-05	0.000429738	down	-2.23534	0.00155	0.00883324	down	-0.307722	0.62555	0.757082	non	Inf-Down		TP
FGSG_01296	conserved hypothetical protein	n.d.	29.8509	8.44979	4.82757	-1.70696	0.01095	0.0425651	non	-2.40435	0.001	0.00609487	down	0.697388	0.2819	0.446074	non	Inf-Down
FGSG_01298	related to transcriptional repressor	IPR007087 Zinc finger, C2H2;IPR013087 Zinc finger, C2H2-type/integrase, DNA-binding;IPR015880 Zinc finger, C2H2-like	354.34	5.53919	3.12556	-5.76394	5e-05	0.000429738	down	-6.42847	5e-05	0.000429738	down	0.664522	0.3561	0.523218	non	Inf-Down	TF
FGSG_01299	related to U4/U6 snRNP-associated 61 kDa protein	IPR002687 Pre-mRNA processing ribonucleoprotein, snoRNA-binding domain;IPR012976 NOSIC;IPR019175 Prp31 C-terminal	101.463	21.4899	10.82	-2.18775	0.0005	0.00335559	down	-3.1158	5e-05	0.000429738	down	0.928047	0.14715	0.290528	non	Inf-Down
FGSG_01300	probable crooked neck protein CGI-201 (short form)	IPR003107 RNA-processing protein, HAT helix;IPR008847 Suppressor of forked;IPR011990 Tetratricopeptide-like helical;IPR013026 Tetratricopeptide repeat-containing;IPR019734 Tetratricopeptide repeat	55.118	18.6345	17.8175	-1.51507	0.011	0.0427211	non	-1.57639	0.0081	0.0337214	non	0.0613159	0.92465	0.956591	non	non
FGSG_01301	conserved hypothetical protein	n.d.	189.754	13.9286	4.63243	-3.67556	0.00015	0.00116684	down	-5.08181	5e-05	0.000429738	down	1.40625	0.05125	0.136869	non	Inf-Down
FGSG_01302	related to mfs-multidrug-resistance transporter	IPR011701 Major facilitator superfamily;IPR016196 Major facilitator superfamily domain, general substrate transporter;IPR020846 Major facilitator superfamily domain	0.115853	0	0	-0.158147	1	1	non	-0.158147	1	1	non	0	1	1	non	non		TP
FGSG_01303	hypothetical protein	n.d.	0.0632154	0	0	-0.0884339	1	1	non	-0.0884339	1	1	non	0	1	1	non	non
FGSG_01304	conserved hypothetical protein	IPR006630 RNA-binding protein Lupus La;IPR011991 Winged helix-turn-helix transcription repressor DNA-binding	42.9418	8.18855	5.38499	-2.25768	0.0023	0.0122743	down	-2.78284	0.00315	0.0159075	down	0.525153	0.51675	0.669826	non	Inf-Down	TF
FGSG_01306	related to SFT2 - suppressor of sed5 ts mutants	IPR007305 Vesicle transport protein, Got1/SFT2-like;IPR011691 Vesicle transport protein, SFT2-like	93.3611	52.4837	64.7102	-0.819093	0.2394	0.402701	non	-0.522075	0.40085	0.566505	non	-0.297018	0.6794	0.797152	non	non		TP
FGSG_01307	related to GATA transcription factor	IPR011598 Helix-loop-helix DNA-binding	83.8314	54.0565	31.3335	-0.623685	0.24165	0.404965	non	-1.39157	0.0156	0.0558166	non	0.767883	0.23895	0.402224	non	non	TF
FGSG_01308	conserved hypothetical protein	IPR005365 Nitrogen permease regulator 3	22.6616	15.4857	9.34736	-0.521332	0.38425	0.550713	non	-1.19328	0.0778	0.185465	non	0.671952	0.3324	0.499301	non	non
FGSG_01309	related to ethanolamine kinase	IPR002573 Choline/ethanolamine kinase;IPR011009 Protein kinase-like domain	103.843	61.383	29.5241	-0.749006	0.20015	0.358184	non	-1.78021	0.0132	0.0491152	non	1.0312	0.1544	0.30041	non	non				PK
FGSG_01310	conserved hypothetical protein	IPR013087 Zinc finger, C2H2-type/integrase, DNA-binding;IPR015880 Zinc finger, C2H2-like	20.7915	9.06367	5.70774	-1.11461	0.0458	0.125837	non	-1.69987	0.00885	0.0361163	non	0.585258	0.36875	0.535659	non	non	TF
FGSG_01311	related to inorganic phosphate permease	IPR005828 General substrate transporter;IPR016196 Major facilitator superfamily domain, general substrate transporter	94.6838	53.6025	43.225	-0.809308	0.14335	0.285219	non	-1.11341	0.05405	0.142307	non	0.304105	0.591	0.730199	non	non		TP
FGSG_01312	related to RIM15 - protein kinase involved in expression of meiotic genes	IPR000014 PAS;IPR000719 Protein kinase, catalytic domain;IPR000961 AGC-kinase, C-terminal;IPR001789 Signal transduction response regulator, receiver domain;IPR002290 Serine/threonine-protein kinase, catalytic domain;IPR008271 Serine/threonine-protein kinase, active site;IPR011006 CheY-like superfamily;IPR011009 Protein kinase-like domain;IPR017442 Serine/threonine-protein kinase-like domain;IPR02…	23.4427	6.84432	3.34473	-1.63968	0.0037	0.0181444	non	-2.49207	0.00015	0.00116684	down	0.852382	0.18775	0.343164	non	Inf-Down				PK
FGSG_01313	related to AP-1-like transcription factor	IPR023167 Yap1 redox domain	96.5217	66.5056	31.4714	-0.530716	0.3215	0.488048	non	-1.58655	0.0207	0.0691999	non	1.05584	0.1456	0.288386	non	non
FGSG_01314	probable eukaryotic translation initiation factor 3 subunit 7 homolog	IPR007783 Eukaryotic translation initiation factor 3, subunit 7	97.6296	91.2527	103.028	-0.0964295	0.8689	0.923154	non	0.0768793	0.892	0.937284	non	-0.173309	0.7616	0.854373	non	non
FGSG_01315	conserved hypothetical protein	n.d.	705.119	341.382	447.188	-1.0443	0.1155	0.245457	non	-0.655807	0.31645	0.482773	non	-0.388497	0.59045	0.729751	non	non
FGSG_01316	related to ABP1 - actin-binding protein	IPR000108 Neutrophil cytosol factor 2 p67phox;IPR001452 Src homology-3 domain;IPR002108 Actin-binding, cofilin/tropomyosin type	64.8823	59.0365	30.4003	-0.134051	0.7933	0.875436	non	-1.06911	0.0522	0.138762	non	0.935062	0.1189	0.250505	non	non
FGSG_01317	probable glutaredoxin	IPR002109 Glutaredoxin;IPR004480 Monothiol glutaredoxin-related;IPR012336 Thioredoxin-like fold;IPR013766 Thioredoxin domain	120.788	128	157.738	0.0829991	0.88125	0.930743	non	0.382276	0.5109	0.664942	non	-0.299276	0.64235	0.769792	non	non								ROS
FGSG_01318	conserved hypothetical protein	IPR001138 Zn(2)-C6 fungal-type DNA-binding domain;IPR007219 Transcription factor, fungi	39.1875	9.94153	5.85181	-1.87693	0.0076	0.0320746	non	-2.55219	0.0001	0.000811542	down	0.675257	0.32525	0.491953	non	Inf-Down	TF
FGSG_01319	conserved hypothetical protein	IPR007087 Zinc finger, C2H2	3.16516	1.56276	1.06139	-0.700674	0.14665	0.289834	non	-1.01475	0.0434	0.120936	non	0.314081	0.46255	0.623295	non	non	TF
FGSG_01320	probable dynamin-related GTPase DNM1	IPR000375 Dynamin central domain;IPR001401 Dynamin, GTPase domain;IPR003130 Dynamin GTPase effector;IPR019762 Dynamin, GTPase region, conserved site;IPR020850 GTPase effector domain, GED;IPR022812 Dynamin	132.577	47.909	33.064	-1.4495	0.02945	0.0903795	non	-1.97135	0.0073	0.0310744	non	0.521852	0.3978	0.563651	non	non
FGSG_01321	related to hydrogen peroxide-inducible protein hic-5	IPR001781 Zinc finger, LIM-type	16.8272	12.9217	5.41738	-0.356745	0.5699	0.713455	non	-1.47402	0.0086	0.0353317	non	1.11728	0.09385	0.212057	non	non	TF							ROS
FGSG_01322	related to ubiquitin-like protein modifier	IPR000626 Ubiquitin;IPR019955 Ubiquitin supergroup;IPR022617 Small ubiquitin-related modifier, SUMO	1466.54	1096.77	1380.29	-0.418824	0.42155	0.585967	non	-0.0873836	0.86325	0.91962	non	-0.33144	0.5626	0.707544	non	non
FGSG_01323	related to nuclear pore protein	IPR007252 Nuclear pore protein 84/107	45.143	15.2485	13.7744	-1.50581	0.01045	0.0410599	non	-1.64301	0.00425	0.0202649	non	0.137207	0.8368	0.903261	non	non
FGSG_01324	conserved hypothetical protein	IPR009851 Modifier of rudimentary, Modr	97.4171	60.508	52.6063	-0.678135	0.2767	0.440542	non	-0.876506	0.16105	0.309294	non	0.198372	0.7668	0.857878	non	non
FGSG_01325	conserved hypothetical protein	n.d.	143.974	82.1768	48.9011	-0.801541	0.1451	0.287687	non	-1.53865	0.0126	0.0474168	non	0.73711	0.2699	0.433388	non	non
FGSG_01326	probable F-box protein involved in pathogenicity	IPR001810 F-box domain, cyclin-like;IPR022364 F-box domain, Skp2-like	176.023	55.2368	29.4885	-1.65435	0.00515	0.023612	non	-2.5376	5e-05	0.000429738	down	0.883249	0.1703	0.321302	non	Inf-Down
FGSG_01327	conserved hypothetical protein	n.d.	7.52124	3.96188	6.1084	-0.780177	0.1852	0.340065	non	-0.261539	0.6418	0.769396	non	-0.518638	0.4223	0.586664	non	non
FGSG_01328	probable H+-ATPase V1 subunit c, vacuolar	IPR004907 ATPase, V1 complex, subunit C	194.087	188.473	93.5601	-0.0421254	0.9226	0.955417	non	-1.04481	0.03175	0.0956662	non	1.00269	0.05945	0.152684	non	non
FGSG_01329	probable MET14 - ATP adenosine-5`-phosphosulfate 3`-phosphotransferase	IPR002891 Adenylylsulphate kinase, C-terminal	62.8175	162.98	277.46	1.3615	0.023	0.0749503	non	2.12545	0.00055	0.00364259	up	-0.76395	0.19505	0.351957	non	Inf-UP
FGSG_01330	conserved hypothetical protein	IPR006683 Thioesterase superfamily	1687.25	81.68	159.262	-4.35185	5e-05	0.000429738	down	-3.39702	5e-05	0.000429738	down	-0.954822	0.1247	0.258784	non	Inf-Down
FGSG_01331	conserved hypothetical protein	n.d.	505.291	48.429	75.0881	-3.35654	5e-05	0.000429738	down	-2.73422	0.00015	0.00116684	down	-0.622313	0.38175	0.548242	non	Inf-Down
FGSG_01332	related to MAK21 - protein required for 60S ribosomal subunit biogenesis	IPR005612 CCAAT-binding factor;IPR011989 Armadillo-like helical;IPR016024 Armadillo-type fold	74.3536	15.238	12.221	-2.2143	0.0113	0.043628	down	-2.51085	0.0046	0.0215876	down	0.296543	0.65415	0.778567	non	Inf-Down	TF
FGSG_01333	related to E.coli prolyl-tRNA synthetase	IPR002314 Aminoacyl-tRNA synthetase, class II (G/ H/ P/ S), conserved domain;IPR002316 Prolyl-tRNA synthetase, class IIa;IPR004154 Anticodon-binding;IPR004500 Prolyl-tRNA synthetase, class IIa, bacterial-type;IPR006195 Aminoacyl-tRNA synthetase, class II	15.2587	19.4967	13.0088	0.33418	0.5699	0.713455	non	-0.214879	0.721	0.826591	non	0.549058	0.41575	0.580527	non	non
FGSG_01334	probable prefoldin subunit 5	IPR004127 Prefoldin subunit;IPR009053 Prefoldin;IPR011599 Prefoldin alpha subunit	90.6568	155.334	203.442	0.770318	0.2726	0.436211	non	1.15738	0.08245	0.193383	non	-0.38706	0.5512	0.698215	non	non
FGSG_01335	conserved hypothetical protein	n.d.	3.74093	3.3601	3.15346	-0.120809	0.83705	0.903424	non	-0.190856	0.7442	0.842417	non	0.0700476	0.91345	0.950011	non	non
FGSG_01336	related to origin recognition protein Orc1p	IPR001025 Bromo adjacent homology (BAH) domain;IPR003593 ATPase, AAA+ type, core;IPR003959 ATPase, AAA-type, core;IPR020793 Origin recognition complex, subunit 1	19.9725	15.0332	8.80144	-0.387436	0.5046	0.65957	non	-1.09743	0.059	0.151827	non	0.709997	0.2532	0.416791	non	non
FGSG_01337	probable pleiotropic regulator 1 (PLRG1)	IPR001680 WD40 repeat;IPR011046 WD40 repeat-like-containing domain;IPR015943 WD40/YVTN repeat-like-containing domain;IPR017986 WD40-repeat-containing domain;IPR019775 WD40 repeat, conserved site;IPR019781 WD40 repeat, subgroup;IPR019782 WD40 repeat 2;IPR020472 G-protein beta WD-40 repeat	34.2136	18.5626	11.1389	-0.848035	0.2512	0.414846	non	-1.5365	0.03495	0.102788	non	0.68846	0.37085	0.537717	non	non
FGSG_01338	related to 26s proteasome subunit p28	IPR002110 Ankyrin repeat;IPR020683 Ankyrin repeat-containing domain	66.2778	61.5043	59.0996	-0.106175	0.86425	0.920236	non	-0.162775	0.7888	0.872481	non	0.0566001	0.9304	0.959916	non	non
FGSG_01339	related to transcription factor TMF	IPR022091 TATA element modulatory factor 1 TATA binding;IPR022092 TATA element modulatory factor 1 DNA binding	19.6922	3.09978	3.34906	-2.33547	0.00035	0.00246023	down	-2.25031	0.0002	0.00150393	down	-0.0851571	0.8753	0.927088	non	Inf-Down
FGSG_01340	conserved hypothetical protein	n.d.	96.3068	27.9267	17.5367	-1.75014	0.0051	0.0234301	non	-2.39216	0.0004	0.00276282	down	0.642017	0.31495	0.481206	non	Inf-Down
FGSG_01341	related to calcineurin responsive zinc-finger protein	IPR007087 Zinc finger, C2H2;IPR013087 Zinc finger, C2H2-type/integrase, DNA-binding;IPR015880 Zinc finger, C2H2-like	902.482	21.1816	16.556	-5.34806	5e-05	0.000429738	down	-5.68546	5e-05	0.000429738	down	0.337399	0.5982	0.735877	non	Inf-Down	TF
FGSG_01342	probable alternative oxidase precursor, mitochondrial	IPR002680 Alternative oxidase	7.00506	4.61312	14.2198	-0.512109	0.37465	0.541384	non	0.926965	0.17645	0.329187	non	-1.43907	0.0773	0.184595	non	non								ROS
FGSG_01343	conserved hypothetical protein	IPR013906 Translation initiation factor eIF3 subunit;IPR023194 Eukaryotic translation initiation factor 3-like domain	251.178	204.316	156.243	-0.296596	0.5833	0.72414	non	-0.681447	0.2043	0.363194	non	0.38485	0.48835	0.645688	non	non
FGSG_01345	conserved hypothetical protein	IPR004087 K Homology;IPR018111 K Homology, type 1, subgroup	220.127	150.531	271.968	-0.545262	0.33065	0.497523	non	0.303857	0.6174	0.750784	non	-0.849119	0.15765	0.304718	non	non
FGSG_01346	probable enolase (2-phosphoglycerate dehydratase)	IPR000941 Enolase;IPR020809 Enolase, conserved site;IPR020810 Enolase, C-terminal;IPR020811 Enolase, N-terminal	696.454	1654.22	1204.16	1.24685	0.02605	0.0823924	non	0.789055	0.1541	0.300016	non	0.457798	0.41395	0.578849	non	non
FGSG_01347	probable mitotic checkpoint serine/threonine protein kinase	IPR000719 Protein kinase, catalytic domain;IPR002290 Serine/threonine-protein kinase, catalytic domain;IPR008271 Serine/threonine-protein kinase, active site;IPR011009 Protein kinase-like domain;IPR013212 Mad3/BUB1 homology region 1;IPR015661 Mitotic checkpoint serine/threonine protein kinase, Bub1;IPR017442 Serine/threonine-protein kinase-like domain	7.26578	11.7305	7.06883	0.623066	0.27	0.433491	non	-0.0347915	0.9481	0.970178	non	0.657858	0.2879	0.452443	non	non				PK
FGSG_01348	probable AP endonuclease	IPR001719 Endodeoxyribonuclease IV;IPR012307 Xylose isomerase, TIM barrel domain;IPR013022 Xylose isomerase-like, TIM barrel domain;IPR018246 AP endonuclease, family 2, zinc binding site	36.6553	31.0763	19.8351	-0.231345	0.712	0.820325	non	-0.853837	0.1587	0.306138	non	0.622492	0.33725	0.504274	non	non
FGSG_01349	related to diacylglycerol acyltransferase type 2a	IPR007130 Diacylglycerol acyltransferase	308.139	16.9479	5.74758	-4.10637	5e-05	0.000429738	down	-5.51774	5e-05	0.000429738	down	1.41137	0.0282	0.0874754	non	Inf-Down
FGSG_01350	related to zinc finger protein crol gamma	IPR007087 Zinc finger, C2H2;IPR013087 Zinc finger, C2H2-type/integrase, DNA-binding;IPR015880 Zinc finger, C2H2-like	237.264	21.4956	8.91944	-3.40485	0.0004	0.00276282	down	-4.58616	5e-05	0.000429738	down	1.18131	0.0839	0.195812	non	Inf-Down	TF
FGSG_01351	related to cell cycle regulation and aging protein	IPR005556 SUN	4299.78	1576.85	627.643	-1.44664	0.02075	0.0693307	non	-2.77429	5e-05	0.000429738	down	1.32765	0.0398	0.113344	non	Inf-Down						CAZyme
FGSG_01352	related to MFS amino acid transporter	IPR011701 Major facilitator superfamily;IPR016196 Major facilitator superfamily domain, general substrate transporter	292.771	64.4115	27.1795	-2.16708	5e-05	0.000429738	down	-3.38197	5e-05	0.000429738	down	1.2149	0.07955	0.188432	non	Inf-Down		TP
FGSG_01353	probable histone deacetylase HosA	IPR000286 Histone deacetylase superfamily;IPR003084 Histone deacetylase;IPR023801 Histone deacetylase domain	17.7601	10.4531	7.87716	-0.711929	0.2856	0.449985	non	-1.0795	0.10435	0.228556	non	0.367568	0.5668	0.710952	non	non			HM
FGSG_01354	conserved hypothetical protein	IPR001965 Zinc finger, PHD-type;IPR011011 Zinc finger, FYVE/PHD-type;IPR013083 Zinc finger, RING/FYVE/PHD-type;IPR019786 Zinc finger, PHD-type, conserved site;IPR019787 Zinc finger, PHD-finger;IPR024610 Inhibitor of growth protein, N-terminal	62.7553	38.1958	23.8221	-0.701846	0.2301	0.392488	non	-1.36092	0.0205	0.0686808	non	0.659074	0.3236	0.490212	non	non	TF
FGSG_01355	conserved hypothetical protein	n.d.	21.0476	34.0026	46.8852	0.66684	0.2544	0.417955	non	1.11896	0.06855	0.169363	non	-0.452118	0.50355	0.658682	non	non
FGSG_01356	related to acetate non-utilizing protein 9, mitochondrial precursor	IPR008011 Complex 1 LYR protein;IPR008381 ACN9	62.7897	60.1574	91.3108	-0.0607964	0.9247	0.956618	non	0.533176	0.40745	0.57277	non	-0.593972	0.3542	0.521348	non	non
FGSG_01357	related to ATP-dependent RNA helicase	IPR001650 Helicase, C-terminal;IPR002464 DNA/RNA helicase, ATP-dependent, DEAH-box type, conserved site;IPR007502 Helicase-associated domain;IPR011545 DNA/RNA helicase, DEAD/DEAH box type, N-terminal;IPR011709 Domain of unknown function DUF1605;IPR014001 DEAD-like helicase	13.9865	5.48524	5.61522	-1.20843	0.098	0.218662	non	-1.1798	0.1102	0.237457	non	-0.0286292	0.96165	0.977947	non	non
FGSG_01358	related to SNARE transport protein	IPR000727 Target SNARE coiled-coil domain	412.916	118.118	80.4277	-1.79695	0.0011	0.00660999	non	-2.34575	5e-05	0.000429738	down	0.5488	0.32045	0.486961	non	Inf-Down
FGSG_01359	related to GTP-binding protein	IPR000795 Protein synthesis factor, GTP-binding	33.0925	12.6142	7.75352	-1.32434	0.02195	0.0723493	non	-1.96152	0.0046	0.0215876	non	0.637177	0.3561	0.523218	non	non
FGSG_01360	conserved hypothetical protein	IPR008504 Transmembrane protein 93	264.757	226.766	259.594	-0.222555	0.73175	0.833853	non	-0.0283038	0.96595	0.980408	non	-0.194251	0.78155	0.86769	non	non
FGSG_01361	probable uroporphyrinogen decarboxylase	IPR000257 Uroporphyrinogen decarboxylase (URO-D);IPR006361 Uroporphyrinogen decarboxylase HemE	51.307	106.411	110.727	1.03807	0.08195	0.192524	non	1.0949	0.0662	0.165165	non	-0.0568361	0.91935	0.953469	non	non
FGSG_01363	conserved hypothetical protein	n.d.	1073.71	5.29214	4.45549	-7.41618	0.00025	0.00183247	down	-7.62202	0.0026	0.0135788	down	0.205842	0.835	0.902099	non	Inf-Down
FGSG_01364	related to voltage gated Ca2+ channel	IPR002077 Voltage-dependent calcium channel, alpha-1 subunit;IPR005821 Ion transport;IPR018249 EF-HAND 2	18.3443	4.03084	2.72185	-1.94304	0.00335	0.0167345	non	-2.37782	5e-05	0.000429738	down	0.434779	0.44815	0.610373	non	Inf-Down		TP
FGSG_01365	conserved hypothetical protein	IPR001965 Zinc finger, PHD-type;IPR011011 Zinc finger, FYVE/PHD-type;IPR013083 Zinc finger, RING/FYVE/PHD-type;IPR019786 Zinc finger, PHD-type, conserved site;IPR019787 Zinc finger, PHD-finger	31.6682	16.4944	4.90104	-0.900994	0.11185	0.239978	non	-2.46885	0.004	0.0193091	down	1.56785	0.0516	0.137574	non	Inf-Down	TF
FGSG_01366	related to mating type 1-2 protein	IPR000910 High mobility group, HMG1/HMG2;IPR009071 High mobility group, superfamily	3.22498	3.86077	0.971642	0.20224	0.75545	0.850193	non	-1.09955	0.07895	0.187415	non	1.30179	0.0427	0.11946	non	non	TF
FGSG_01368	conserved hypothetical protein	n.d.	103.178	100.742	67.1628	-0.0341353	0.9503	0.971437	non	-0.611994	0.28975	0.454385	non	0.577859	0.36865	0.535556	non	non							PE		CS
FGSG_01369	probable protein phosphatase 2A regulatory B subunit	IPR000009 Protein phosphatase 2A, regulatory subunit PR55;IPR001680 WD40 repeat;IPR011046 WD40 repeat-like-containing domain;IPR015943 WD40/YVTN repeat-like-containing domain;IPR018067 Protein phosphatase 2A, regulatory subunit PR55, conserved site;IPR019775 WD40 repeat, conserved site;IPR019781 WD40 repeat, subgroup	113.133	61.5238	41.3438	-0.868239	0.11515	0.244942	non	-1.43049	0.00735	0.0312394	non	0.562255	0.356	0.52312	non	non
FGSG_01370	related to UDP N-acetylglucosamine transporter (MNN2)	IPR004689 UDP-galactose transporter;IPR013657 UAA transporter	37.631	21.6973	13.8395	-0.767238	0.2002	0.358248	non	-1.38032	0.02525	0.0804518	non	0.613078	0.3389	0.505946	non	non		TP
FGSG_01371	probable AMP deaminase	IPR001365 Adenosine/AMP deaminase;IPR006329 AMP deaminase;IPR006650 Adenosine/AMP deaminase active site	78.005	26.1672	17.3612	-1.54008	0.00515	0.023612	non	-2.10528	0.00075	0.00476336	down	0.565206	0.37525	0.54195	non	Inf-Down
FGSG_01372	related to cytoskeleton assembly control protein SLA1	IPR001452 Src homology-3 domain;IPR007131 SLA1 homology domain 1, SHD1;IPR011511 Variant SH3;IPR013182 Domain of unknown function DUF1720	45.8771	18.7984	7.78088	-1.2435	0.029	0.0893401	non	-2.41645	0.00085	0.00530621	down	1.17295	0.0928	0.210372	non	Inf-Down
FGSG_01373	conserved hypothetical protein	IPR006634 TRAM/LAG1/CLN8 homology domain	85.2616	111.352	87.2481	0.381235	0.47435	0.633612	non	0.0328467	0.9506	0.971608	non	0.348389	0.5548	0.701181	non	non
FGSG_01374	conserved hypothetical protein	IPR007255 Dor1-like protein	10.1606	11.9949	3.71712	0.219531	0.74805	0.84509	non	-1.24244	0.05835	0.15059	non	1.46197	0.03385	0.100363	non	non
FGSG_01375	related to mitochondrial substrate carrier	IPR018108 Mitochondrial substrate/solute carrier;IPR023395 Mitochondrial carrier domain	65.4793	60.5601	64.658	-0.11091	0.83675	0.903226	non	-0.0179344	0.9726	0.984123	non	-0.0929752	0.8738	0.92614	non	non
FGSG_01376	conserved hypothetical protein	n.d.	28.7466	86.671	51.579	1.55937	0.00985	0.0392397	non	0.821762	0.17515	0.32749	non	0.737613	0.2197	0.380971	non	non
FGSG_01377	related to prefoldin subunit 1	IPR002777 Prefoldin beta-like;IPR009053 Prefoldin	176.864	206.111	304.637	0.21963	0.74665	0.844137	non	0.781045	0.27465	0.438368	non	-0.561415	0.4232	0.587494	non	non
FGSG_01378	related to transcription factor nirA	IPR001138 Zn(2)-C6 fungal-type DNA-binding domain;IPR007219 Transcription factor, fungi	19.3755	4.48504	5.39344	-1.89326	0.00025	0.00183247	non	-1.67217	0.0035	0.017345	non	-0.22109	0.67675	0.795234	non	non	TF
FGSG_01379	conserved hypothetical protein	n.d.	18048.5	13135.6	14746.5	-0.458367	0.41235	0.577358	non	-0.291488	0.6345	0.763963	non	-0.166878	0.77915	0.8661	non	non
FGSG_01381	related to snRNP protein SMX3	IPR001163 Like-Sm ribonucleoprotein (LSM) domain;IPR006649 Like-Sm ribonucleoprotein (LSM) domain, eukaryotic/archaea-type;IPR010920 Like-Sm ribonucleoprotein (LSM)-related domain;IPR016487 Small nuclear ribonucleoprotein SmF	388.739	417.344	497.467	0.102181	0.86605	0.921408	non	0.35499	0.56785	0.711793	non	-0.252808	0.71435	0.821972	non	non
FGSG_01382	probable AVT3 - involved in amino acid efflux from the vacuole	IPR013057 Amino acid transporter, transmembrane	57.3991	28.7511	17.0287	-0.973003	0.09295	0.210623	non	-1.69565	0.01375	0.0506644	non	0.722648	0.3411	0.508171	non	non		TP
FGSG_01383	conserved hypothetical protein	n.d.	47.7513	19.0739	54.3998	-1.28012	0.07025	0.172391	non	0.18444	0.7802	0.866777	non	-1.46456	0.08255	0.193551	non	non
FGSG_01384	conserved hypothetical protein	n.d.	1.36555	1.77837	1.41568	0.232063	0.7299	0.832683	non	0.0302537	0.9725	0.984063	non	0.201809	0.7898	0.873131	non	non
FGSG_01385	conserved hypothetical protein	IPR003848 Domain of unknown function DUF218;IPR014729 Rossmann-like alpha/beta/alpha sandwich fold	117.457	71.3572	51.8892	-0.711155	0.22745	0.389557	non	-1.16332	0.047	0.128282	non	0.452163	0.49835	0.654245	non	non
FGSG_01386	related to GTP-binding protein	IPR002917 GTP-binding domain, HSR1-related;IPR006073 GTP1/OBG;IPR012971 Nucleolar GTPase, NGP1-type;IPR023179 GTP-binding protein, orthogonal bundle domain	215.549	66.8919	49.0678	-1.67338	0.03745	0.108248	non	-2.11274	0.0138	0.0508068	down	0.439356	0.43015	0.593891	non	Inf-Down
FGSG_01387	conserved hypothetical protein	n.d.	258.21	266.438	364.318	0.0450831	0.9274	0.958194	non	0.495031	0.3317	0.498596	non	-0.449948	0.3784	0.54501	non	non
FGSG_01388	related to ABC transporter protein	IPR000742 Epidermal growth factor-like, type 3;IPR003439 ABC transporter-like;IPR003593 ATPase, AAA+ type, core;IPR013032 EGF-like region, conserved site;IPR013525 ABC-2 type transporter;IPR017871 ABC transporter, conserved site	74.8594	19.3533	13.6823	-1.89807	0.0005	0.00335559	non	-2.36925	0.0001	0.000811542	down	0.471185	0.43665	0.599891	non	Inf-Down		TP
FGSG_01389	related to transaminase type I	IPR001176 1-aminocyclopropane-1-carboxylate synthase;IPR004838 Aminotransferases, class-I, pyridoxal-phosphate-binding site;IPR004839 Aminotransferase, class I/classII;IPR015421 Pyridoxal phosphate-dependent transferase, major region, subdomain 1;IPR015422 Pyridoxal phosphate-dependent transferase, major region, subdomain 2;IPR015424 Pyridoxal phosphate-dependent transferase, major domain	8.03689	10.9874	6.88941	0.407621	0.5231	0.675158	non	-0.195909	0.7591	0.852673	non	0.603529	0.35305	0.520202	non	non
FGSG_01390	related to acid proteinase PEPI precursor	IPR001461 Peptidase A1;IPR001969 Peptidase aspartic, active site;IPR009007 Peptidase aspartic, catalytic;IPR021109 Peptidase aspartic	123.554	26.5336	28.7373	-2.17751	0.00055	0.00364259	down	-2.06643	0.0011	0.00660999	down	-0.11108	0.86795	0.922571	non	Inf-Down									CT
FGSG_01391	probable translation elongation factor EF-G, mitochondrial	IPR000640 Translation elongation factor EFG/EF2, C-terminal;IPR000795 Protein synthesis factor, GTP-binding;IPR004161 Translation elongation factor EFTu/EF1A, domain 2;IPR004540 Translation elongation factor EFG/EF2;IPR005225 Small GTP-binding protein domain;IPR005517 Translation elongation factor EFG/EF2, domain IV;IPR009000 Translation elongation/initiation factor/Ribosomal, beta-barrel;IPR0090…	74.431	32.5491	35.1402	-1.16888	0.0796	0.188513	non	-1.06155	0.1064	0.231644	non	-0.10733	0.85785	0.916378	non	non
FGSG_01392	related to 3-isopropylmalate dehydrogenase	IPR001804 Isocitrate/isopropylmalate dehydrogenase;IPR019818 Isocitrate/isopropylmalate dehydrogenase, conserved site;IPR024084 Isopropylmalate dehydrogenase-like domain	87.1999	258.491	642.735	1.55684	0.00455	0.0213983	non	2.86762	5e-05	0.000429738	up	-1.31078	0.01665	0.0586339	non	Inf-UP								ROS
FGSG_01393	conserved hypothetical protein	n.d.	73.993	31.9373	23.3109	-1.18703	0.05555	0.145214	non	-1.62515	0.008	0.0333869	non	0.438119	0.521	0.673386	non	non
FGSG_01394	related to MRPS8 - mitochondrial ribosomal protein, small subunit	IPR000630 Ribosomal protein S8	254.803	126.693	205.901	-1.00235	0.09025	0.2063	non	-0.306093	0.57845	0.720263	non	-0.696261	0.2879	0.452443	non	non
FGSG_01395	related to BNA4 - kynurenine 3-mono oxygenase	IPR002938 Monooxygenase, FAD-binding;IPR003042 Aromatic-ring hydroxylase-like	68.458	18.4493	52.9846	-1.83642	0.00895	0.0364352	non	-0.363593	0.59365	0.732303	non	-1.47283	0.029	0.0893401	non	non								ROS
FGSG_01396	conserved hypothetical protein	n.d.	0.401983	4.01848	2.1922	1.83978	0.0546	0.143387	non	1.18708	0.0954	0.214525	non	0.652699	0.5949	0.733289	non	non
FGSG_01397	probable MAP1 - methionine aminopeptidase, isoform 1	IPR000994 Peptidase M24, structural domain;IPR001714 Peptidase M24, methionine aminopeptidase;IPR002467 Peptidase M24A, methionine aminopeptidase, subfamily 1;IPR002893 Zinc finger, MYND-type	105.962	168.974	121.688	0.668216	0.16835	0.318825	non	0.197896	0.69535	0.808519	non	0.47032	0.37955	0.546122	non	non	TF
FGSG_01398	probable ERV14 - ER-derived Vesicles	IPR003377 Cornichon	718.549	552.413	468.679	-0.378736	0.496	0.652241	non	-0.615418	0.25805	0.421583	non	0.236681	0.67705	0.79545	non	non
FGSG_01399	probable CDC40 - cell division control protein	IPR001680 WD40 repeat;IPR011046 WD40 repeat-like-containing domain;IPR015943 WD40/YVTN repeat-like-containing domain;IPR017986 WD40-repeat-containing domain;IPR019781 WD40 repeat, subgroup;IPR019782 WD40 repeat 2;IPR020472 G-protein beta WD-40 repeat	74.2137	61.3023	32.0079	-0.27171	0.59745	0.73528	non	-1.18818	0.04995	0.134256	non	0.916474	0.14455	0.28692	non	non
FGSG_01400	conserved hypothetical protein	IPR001214 SET domain	0	0	0.0434911	0	1	1	non	0.0614183	1	1	non	-0.0614183	1	1	non	non			HM
FGSG_01401	conserved hypothetical protein	IPR001810 F-box domain, cyclin-like;IPR022364 F-box domain, Skp2-like	18.001	25.4597	18.143	0.477721	0.4093	0.574512	non	0.0107416	0.9866	0.992005	non	0.46698	0.48425	0.642214	non	non
FGSG_01402	conserved hypothetical protein	n.d.	148.835	62.9408	38.1439	-1.22857	0.03495	0.102788	non	-1.93652	0.00165	0.00930585	non	0.707949	0.3056	0.471288	non	non
FGSG_01404	conserved hypothetical protein	n.d.	295.44	23.7948	15.2844	-3.57963	0.00035	0.00246023	down	-4.18618	0.00015	0.00116684	down	0.606547	0.39645	0.562383	non	Inf-Down
FGSG_01405	conserved hypothetical protein	n.d.	159.503	95.4736	46.5776	-0.734394	0.1893	0.345048	non	-1.75425	0.002	0.0109328	non	1.01985	0.09005	0.205987	non	non
FGSG_01407	related to TRK1 - Potassium transporter I	IPR003445 Cation transporter	63.5773	18.3632	13.9975	-1.73771	0.0046	0.0215876	non	-2.10631	0.00025	0.00183247	down	0.368595	0.5678	0.711765	non	Inf-Down		TP
FGSG_01408	probable FK506-binding protein (FKBP)	IPR001179 Peptidyl-prolyl cis-trans isomerase, FKBP-type, domain;IPR023566 Peptidyl-prolyl cis-trans isomerase, FKBP-type	746.4	405.543	575.354	-0.878473	0.07965	0.188603	non	-0.374925	0.44535	0.607825	non	-0.503547	0.30945	0.47539	non	non									CS
FGSG_01409	conserved hypothetical protein	IPR004018 RPEL repeat	869.997	355.232	336.927	-1.28985	0.0194	0.0658667	non	-1.36596	0.01285	0.0481285	non	0.0761055	0.8986	0.941257	non	non
FGSG_01410	probable myosin I heavy chain	IPR001452 Src homology-3 domain;IPR001609 Myosin head, motor domain;IPR010926 Myosin tail 2	109.382	10.3471	3.71108	-3.28211	0.0001	0.000811542	down	-4.5503	5e-05	0.000429738	down	1.26819	0.0294	0.0902657	non	Inf-Down
FGSG_01411	conserved hypothetical protein	IPR001594 Zinc finger, DHHC-type, palmitoyltransferase	41.5595	24.3745	13.736	-0.746102	0.21885	0.380012	non	-1.53014	0.01535	0.0551292	non	0.784034	0.2261	0.388112	non	non	TF
FGSG_01412	related to capsular associated protein	IPR006598 Lipopolysaccharide-modifying protein	26.601	14.7349	6.10082	-0.810753	0.1529	0.298386	non	-1.95866	0.00075	0.00476336	non	1.14791	0.06445	0.161927	non	non						CAZyme
FGSG_01414	related to USO1 - intracellular protein transport protein	IPR009053 Prefoldin	183.593	231.696	147.582	0.334099	0.4874	0.64489	non	-0.313088	0.52255	0.674671	non	0.647187	0.20655	0.365862	non	non
FGSG_01415	conserved hypothetical protein	IPR019008 Domain of unknown function DUF2012	137.772	91.0722	80.1913	-0.591879	0.29545	0.460472	non	-0.773319	0.2095	0.369348	non	0.18144	0.7729	0.861954	non	non									CT
FGSG_01417	probable O-acetylhomoserine (thiol)-lyase	IPR000277 Cys/Met metabolism, pyridoxal phosphate-dependent enzyme;IPR006235 O-acetylhomoserine/O-acetylserine sulfhydrylase;IPR015421 Pyridoxal phosphate-dependent transferase, major region, subdomain 1;IPR015422 Pyridoxal phosphate-dependent transferase, major region, subdomain 2;IPR015424 Pyridoxal phosphate-dependent transferase, major domain	80.54	251.778	174.564	1.63229	0.00395	0.0191252	non	1.10642	0.0396	0.112917	non	0.525874	0.30185	0.467284	non	non
FGSG_01418	conserved hypothetical protein	IPR021128 MARVEL-like domain	254.006	117.611	115.416	-1.10429	0.0877	0.202117	non	-1.13124	0.07905	0.187592	non	0.0269485	0.9679	0.981493	non	non
FGSG_01419	related to long-chain-fatty-acid CoA ligase FAA2	IPR000873 AMP-dependent synthetase/ligase;IPR020845 AMP-binding, conserved site	233.989	22.1631	19.2747	-3.34269	5e-05	0.000429738	down	-3.53484	5e-05	0.000429738	down	0.192148	0.77175	0.861176	non	Inf-Down								ROS
FGSG_01420	conserved hypothetical protein	IPR001680 WD40 repeat;IPR015943 WD40/YVTN repeat-like-containing domain;IPR017986 WD40-repeat-containing domain;IPR019775 WD40 repeat, conserved site;IPR019781 WD40 repeat, subgroup;IPR019782 WD40 repeat 2	14.6513	7.27797	4.33251	-0.918934	0.1101	0.237301	non	-1.5534	0.01715	0.0599816	non	0.634462	0.3134	0.479589	non	non
FGSG_01421	probable mitochondrial substrate carrier	IPR018108 Mitochondrial substrate/solute carrier;IPR023395 Mitochondrial carrier domain	512.42	362.177	363.082	-0.499467	0.2908	0.455517	non	-0.495876	0.28655	0.451016	non	-0.00359058	0.9946	0.99653	non	non
FGSG_01422	probable mitochondrial citrate synthase	IPR002020 Citrate synthase-like;IPR010109 Citrate synthase, eukaryotic;IPR016141 Citrate synthase-like, core;IPR016142 Citrate synthase-like, large alpha subdomain;IPR019810 Citrate synthase active site	305.049	333.83	819.651	0.129666	0.775	0.863344	non	1.42301	0.00465	0.0217748	non	-1.29334	0.0201	0.0676662	non	non
FGSG_01424	related to RNA binding protein NRD1 protein	IPR000504 RNA recognition motif domain;IPR006569 RNA polymerase II, large subunit, CTD;IPR008942 ENTH/VHS;IPR012677 Nucleotide-binding, alpha-beta plait	27.6897	20.1001	9.79279	-0.443283	0.4679	0.627999	non	-1.41047	0.0205	0.0686808	non	0.967182	0.13375	0.271782	non	non
FGSG_01425	probable H+-transporting ATPase	IPR000695 ATPase, P-type, H+ transporting proton pump;IPR001757 ATPase, P-type, K/Mg/Cd/Cu/Zn/Na/Ca/Na/H-transporter;IPR004014 ATPase, P-type cation-transporter, N-terminal;IPR005834 Haloacid dehalogenase-like hydrolase;IPR006534 ATPase, P-type, plasma-membrane proton-efflux;IPR008250 ATPase, P-type, ATPase-associated domain;IPR018303 ATPase, P-type phosphorylation site;IPR023214 HAD-like domain;…	5028.68	3113.17	1722.56	-0.691619	0.2449	0.408429	non	-1.54508	0.0129	0.0482707	non	0.853456	0.2366	0.399634	non	non		TP
FGSG_01426	related to myocyte-specific enhancer factor 2d	IPR011046 WD40 repeat-like-containing domain;IPR015943 WD40/YVTN repeat-like-containing domain	3.76984	8.14018	6.9697	0.938282	0.09545	0.214607	non	0.740585	0.21665	0.377484	non	0.197697	0.7397	0.839315	non	non
FGSG_01428	conserved hypothetical protein	IPR021833 Protein of unknown function DUF3425	18.3146	22.0631	9.93532	0.255895	0.67425	0.79341	non	-0.820696	0.15675	0.30351	non	1.07659	0.09965	0.221217	non	non
FGSG_01429	related to nucleoporin-interacting protein NIC96	IPR007231 Nucleoporin interacting component Nup93/Nic96	45.2176	18.1942	10.4295	-1.26777	0.0143	0.0521937	non	-2.01568	0.00075	0.00476336	down	0.747908	0.21675	0.377595	non	Inf-Down
FGSG_01430	related to D-ribulokinase	IPR000577 Carbohydrate kinase, FGGY;IPR006003 Carbohydrate kinase, FGGY-related;IPR018484 Carbohydrate kinase, FGGY, N-terminal;IPR018485 Carbohydrate kinase, FGGY, C-terminal	762.434	320.48	50.9756	-1.24777	0.01825	0.0628628	non	-3.8766	5e-05	0.000429738	down	2.62882	5e-05	0.000429738	up	Inf-Down
FGSG_01431	conserved hypothetical protein	n.d.	49.4332	11.9967	6.26248	-1.95623	0.0007	0.00448744	non	-2.79584	0.00025	0.00183247	down	0.839611	0.2151	0.375768	non	Inf-Down
FGSG_01432	related to VTC2 - putative polyphosphate synthetase	IPR003807 Protein of unknown function DUF202;IPR004331 SPX, N-terminal;IPR018966 VTC domain	64.5341	23.514	15.2408	-1.41864	0.0067	0.0290584	non	-2.01262	0.00105	0.00635223	down	0.593983	0.3221	0.488676	non	Inf-Down
FGSG_01433	probable glutamate synthase (NADPH)	IPR000583 Glutamine amidotransferase, class-II;IPR002489 Glutamate synthase, alpha subunit, C-terminal;IPR002932 Glutamate synthase, central-C;IPR006005 Glutamate synthase, NADH/NADPH, small subunit 1;IPR006982 Glutamate synthase, central-N;IPR009051 Alpha-helical ferredoxin;IPR012220 Glutamate synthase, eukaryotic;IPR012285 Fumarate reductase, C-terminal;IPR013785 Aldolase-type TIM barrel;IPR017…	29.9245	44.435	41.6237	0.555054	0.22095	0.382408	non	0.462906	0.3225	0.489091	non	0.0921482	0.85915	0.917143	non	non								ROS
FGSG_01434	conserved hypothetical protein	IPR008402 Anaphase-promoting complex, subunit 15/MND2	16.8961	17.3299	26.2823	0.0345537	0.9554	0.974394	non	0.60832	0.3374	0.504434	non	-0.573766	0.37195	0.538793	non	non
FGSG_01435	related to ER-Golgi SNARE complex subunit BET1 protein	IPR000727 Target SNARE coiled-coil domain	187.587	156.474	229.24	-0.260117	0.6337	0.763363	non	0.287908	0.60355	0.740035	non	-0.548025	0.3569	0.524012	non	non
FGSG_01436	conserved hypothetical protein	IPR019098 Histone chaperone domain CHZ	474.199	553.903	561.489	0.223704	0.67875	0.796684	non	0.243293	0.64865	0.774456	non	-0.0195893	0.97185	0.983693	non	non
FGSG_01437	conserved hypothetical protein	n.d.	249.268	396.86	537.061	0.668787	0.2239	0.385774	non	1.1043	0.0452	0.124613	non	-0.435509	0.4422	0.604933	non	non							PE		CS
FGSG_01438	probable negative regulatory factor PREG	IPR013763 Cyclin-like;IPR013922 Cyclin PHO80-like	189.074	40.222	42.1532	-2.20507	0.00085	0.00530621	down	-2.13902	0.0013	0.00761312	down	-0.066053	0.9186	0.953047	non	Inf-Down
FGSG_01439	conserved hypothetical protein	IPR011989 Armadillo-like helical;IPR016024 Armadillo-type fold	41.7824	11.1573	8.34122	-1.81519	0.0017	0.00954084	non	-2.19533	0.00025	0.00183247	down	0.38014	0.52545	0.677144	non	Inf-Down
FGSG_01440	related to putative plasma membrane protein YRO2	IPR001425 Rhodopsin, bacterial	1.92475	1.0639	0.0275863	-0.50294	0.4993	0.655068	non	-1.50905	0.13865	0.278584	non	1.00611	1	1	non	non										TMR
FGSG_01442	related to SPT23 - suppressor of TY retrotransposon	IPR002110 Ankyrin repeat;IPR002909 Cell surface receptor IPT/TIG;IPR013783 Immunoglobulin-like fold;IPR014756 Immunoglobulin E-set;IPR020683 Ankyrin repeat-containing domain	31.1937	6.38247	4.97076	-2.1246	0.00035	0.00246023	down	-2.43079	0.0008	0.00503592	down	0.306189	0.6225	0.754759	non	Inf-Down
FGSG_01443	related to ribonuclease H1	IPR002156 Ribonuclease H domain;IPR009027 Ribosomal protein L9/RNase H1, N-terminal;IPR011320 Ribonuclease H1, N-terminal;IPR012337 Ribonuclease H-like	37.7447	39.1251	22.932	0.050506	0.9322	0.960976	non	-0.695058	0.30175	0.467177	non	0.745564	0.3158	0.482099	non	non
FGSG_01444	conserved hypothetical protein	IPR002125 CMP/dCMP deaminase, zinc-binding;IPR016193 Cytidine deaminase-like	14.9232	10.7247	7.00507	-0.441579	0.50445	0.659448	non	-0.992144	0.16845	0.31896	non	0.550565	0.3686	0.535503	non	non
FGSG_01445	related to 6-phosphofructo-2-kinase	IPR001345 Phosphoglycerate/bisphosphoglycerate mutase, active site;IPR003094 Fructose-2,6-bisphosphatase;IPR013078 Histidine phosphatase superfamily, clade-1;IPR013079 6-phosphofructo-2-kinase;IPR016260 Bifunctional 6-phosphofructo-2-kinase/fructose-2, 6-bisphosphate 2-phosphatase	79.7108	10.97	6.37223	-2.75334	0.00065	0.00421136	down	-3.45259	5e-05	0.000429738	down	0.69925	0.3081	0.473961	non	Inf-Down
FGSG_01446	probable SOF1 protein	IPR001680 WD40 repeat;IPR007287 Sof1-like protein;IPR011046 WD40 repeat-like-containing domain;IPR015943 WD40/YVTN repeat-like-containing domain;IPR017986 WD40-repeat-containing domain;IPR019775 WD40 repeat, conserved site;IPR019781 WD40 repeat, subgroup;IPR019782 WD40 repeat 2;IPR020472 G-protein beta WD-40 repeat	59.0539	19.4993	13.8138	-1.55068	0.0183	0.0629931	non	-2.01932	0.00295	0.0150759	down	0.468633	0.4589	0.620045	non	Inf-Down
FGSG_01447	probable DNA-directed RNA polymerase II chain RPB3	IPR001514 DNA-directed RNA polymerase, 30-40kDa subunit, conserved site;IPR009025 DNA-directed RNA polymerase, RBP11-like;IPR011261 DNA-directed RNA polymerase, dimerisation;IPR011262 DNA-directed RNA polymerase, insert domain;IPR011263 DNA-directed RNA polymerase, RpoA/D/Rpb3-type	209.71	152.601	147.434	-0.456071	0.3972	0.563086	non	-0.505437	0.3423	0.509378	non	0.049366	0.92615	0.957467	non	non
FGSG_01449	related to mitochondrial phenylalanyl-tRNA synthetase (MSF1)	IPR002319 Phenylalanyl-tRNA synthetase;IPR004530 Phenylalanyl-tRNA synthetase, class IIc, mitochondrial;IPR005121 Phenylalanyl-tRNA synthetase, beta subunit, ferrodoxin-fold anticodon-binding;IPR006195 Aminoacyl-tRNA synthetase, class II	83.4044	31.2335	39.3015	-1.38876	0.0205	0.0686808	non	-1.06648	0.04995	0.134256	non	-0.322273	0.60725	0.742925	non	non
FGSG_01450	related to inhibitor of calcineurin	IPR006931 Calcipressin	4026.62	8.8831	12.0751	-8.67075	5e-05	0.000429738	down	-8.26696	5e-05	0.000429738	down	-0.403786	0.569	0.712728	non	Inf-Down
FGSG_01451	conserved hypothetical protein	n.d.	6.33242	0.427112	0.947513	-2.36119	0.01995	0.0672903	down	-1.91266	0.0051	0.0234301	non	-0.448534	1	1	non	Inf-Down
FGSG_01452	conserved hypothetical protein	IPR010487 Neugrin-related	23.7086	19.8883	18.1182	-0.242318	0.70125	0.812721	non	-0.370067	0.5651	0.709555	non	0.127748	0.843	0.907171	non	non
FGSG_01453	related to short-chain dehydrogenase/reductase	IPR002198 Short-chain dehydrogenase/reductase SDR;IPR002347 Glucose/ribitol dehydrogenase;IPR016040 NAD(P)-binding domain;IPR020842 Polyketide synthase/Fatty acid synthase, KR	123.505	41.0959	30.1949	-1.56445	0.0161	0.0571783	non	-1.99682	0.0019	0.0104749	non	0.43237	0.5116	0.665524	non	non					DH
FGSG_01454	conserved hypothetical protein	IPR000719 Protein kinase, catalytic domain;IPR011009 Protein kinase-like domain;IPR017442 Serine/threonine-protein kinase-like domain	116.08	56.2843	15.5932	-1.03128	0.0558	0.145703	non	-2.81883	5e-05	0.000429738	down	1.78755	0.00875	0.0358	non	Inf-Down				PK
FGSG_01455	conserved hypothetical protein	n.d.	111.27	45.4218	15.7869	-1.2741	0.05565	0.145407	non	-2.74156	0.00485	0.0225118	down	1.46747	0.1052	0.229861	non	Inf-Down									NT
FGSG_01457	conserved hypothetical protein	IPR001005 SANT domain, DNA binding;IPR009057 Homeodomain-like;IPR012287 Homeodomain-related;IPR013867 Telomere repeat-binding factor, dimerisation domain;IPR014778 Myb, DNA-binding;IPR017930 Transcription regulator HTH, Myb-type, DNA-binding	20.2233	1.53247	2.04923	-3.06703	5e-05	0.000429738	down	-2.79913	0.0002	0.00150393	down	-0.2679	0.61995	0.752776	non	Inf-Down	TF
FGSG_01458	conserved hypothetical protein	n.d.	0.929411	0.796765	1.28657	-0.102759	1	1	non	0.245025	0.67045	0.790609	non	-0.347783	0.58515	0.725596	non	non
FGSG_01459	conserved hypothetical protein	n.d.	2.91117	5.14366	8.33984	0.651498	0.4755	0.634635	non	1.2558	0.15825	0.305537	non	-0.604299	0.4513	0.613207	non	non
FGSG_01460	conserved hypothetical protein	n.d.	1.60955	1.01403	2.59867	-0.373716	1	1	non	0.463663	0.67285	0.792406	non	-0.837379	0.46105	0.621977	non	non
FGSG_01461	conserved hypothetical protein	n.d.	354.917	14.8942	8.09528	-4.48497	5e-05	0.000429738	down	-5.29028	5e-05	0.000429738	down	0.80531	0.27395	0.437638	non	Inf-Down
FGSG_01462	conserved hypothetical protein	n.d.	524.175	56.6231	37.9076	-3.18808	5e-05	0.000429738	down	-3.75467	5e-05	0.000429738	down	0.566595	0.44975	0.611818	non	Inf-Down
FGSG_01463	related to nucleolar phosphoprotein	IPR000504 RNA recognition motif domain;IPR005120 Regulator of nonsense-mediated decay, UPF3;IPR012677 Nucleotide-binding, alpha-beta plait	38.1543	17.2979	9.61915	-1.09749	0.0559	0.145905	non	-1.8825	0.00465	0.0217748	non	0.78501	0.24995	0.413544	non	non
FGSG_01464	probable cell shape control protein phosphatase ppe1	IPR004843 Metallophosphoesterase domain;IPR006186 Serine/threonine-specific protein phosphatase/bis(5-nucleosyl)-tetraphosphatase	146.774	76.0531	61.4497	-0.939468	0.0915	0.208309	non	-1.24263	0.0256	0.0813042	non	0.303158	0.6238	0.755778	non	non				PK
FGSG_01465	conserved hypothetical protein	IPR003402 tRNA transferase Trm5/Tyw2	3.65979	2.23227	2.72806	-0.527717	0.439	0.602034	non	-0.32184	0.65405	0.778483	non	-0.205877	0.78935	0.872837	non	non
FGSG_01466	related to secretory protein SSP120	IPR011992 EF-hand-like domain	108.722	164.273	139.432	0.590998	0.32965	0.49649	non	0.356019	0.54625	0.694216	non	0.234979	0.70165	0.813004	non	non									CS
FGSG_01467	conserved hypothetical protein	IPR008721 Origin recognition complex, subunit 6	11.5361	9.63414	6.82037	-0.237385	0.7581	0.852009	non	-0.68078	0.2822	0.4464	non	0.443395	0.55745	0.703349	non	non
FGSG_01468	conserved hypothetical protein	n.d.	2.63126	21.6579	168.905	2.64147	0.00295	0.0150759	up	5.54811	5e-05	0.000429738	up	-2.90664	0.00075	0.00476336	down	Inf-UP
FGSG_01469	related to levodione reductase	IPR002198 Short-chain dehydrogenase/reductase SDR;IPR002347 Glucose/ribitol dehydrogenase;IPR016040 NAD(P)-binding domain;IPR020904 Short-chain dehydrogenase/reductase, conserved site	225.061	81.0441	67.1037	-1.46224	0.00605	0.0268309	non	-1.73091	0.00095	0.00583382	non	0.268666	0.65355	0.778119	non	non					DH			ROS
FGSG_01470	probable zinc finger protein ZPR1	IPR004457 Zinc finger, ZPR1-type	98.3294	34.4776	37.2656	-1.48531	0.0263	0.0829906	non	-1.37617	0.04015	0.114098	non	-0.10914	0.8768	0.928016	non	non	TF
FGSG_01472	conserved hypothetical protein	n.d.	51.9283	24.0249	15.8361	-1.08068	0.0442	0.122553	non	-1.65248	0.01485	0.0537501	non	0.571806	0.38955	0.555827	non	non
FGSG_01474	hypothetical protein	n.d.	0	0.332127	0.502579	0.413732	1	1	non	0.587441	1	1	non	-0.173709	1	1	non	non
FGSG_01475	probable AAA protease IAP-1 (mitochondrial intermembrane space)	IPR000642 Peptidase M41;IPR003593 ATPase, AAA+ type, core;IPR003959 ATPase, AAA-type, core;IPR003960 ATPase, AAA-type, conserved site;IPR005936 Peptidase M41, FtsH	77.2765	29.3193	19.1582	-1.36834	0.00995	0.0395519	non	-1.95721	0.00105	0.00635223	non	0.58887	0.34145	0.508528	non	non
FGSG_01476	related to aldehyde reductase II	IPR001509 NAD-dependent epimerase/dehydratase;IPR016040 NAD(P)-binding domain	152.943	134.335	131.783	-0.185861	0.71315	0.821122	non	-0.213326	0.67025	0.790462	non	0.0274645	0.96135	0.977785	non	non								ROS
FGSG_01477	conserved hypothetical protein	n.d.	0	0.0510331	0.0516072	0.0718081	1	1	non	0.0725959	1	1	non	-0.00078782	1	1	non	non
FGSG_01478	conserved hypothetical protein	n.d.	13.0154	5.4545	1.10663	-1.11864	0.03645	0.106095	non	-2.734	0.001	0.00609487	down	1.61537	0.0217	0.0717171	non	Inf-Down
FGSG_01479	conserved hypothetical protein	n.d.	14.3514	8.43307	1.31563	-0.702571	0.3827	0.549187	non	-2.72889	0.0318	0.0957822	down	2.02632	0.08835	0.203195	up	Inf-Down
FGSG_01480	related to tRNA-splicing endonuclease	IPR024336 tRNA-splicing endonuclease, subunit Sen54, N-terminal;IPR024337 tRNA-splicing endonuclease, subunit Sen54	12.4567	12.0087	11.9772	-0.0488479	0.9324	0.961095	non	-0.0523455	0.93085	0.960177	non	0.00349766	0.99565	0.997146	non	non
FGSG_01481	conserved hypothetical protein	IPR011022 Arrestin-like, C-terminal	61.5807	19.5295	10.9422	-1.60802	0.006	0.0266529	non	-2.38965	0.00055	0.00364259	down	0.78163	0.25815	0.421682	non	Inf-Down
FGSG_01482	conserved hypothetical protein	n.d.	1.92586	0.929821	0.293125	-0.600394	0.34095	0.508026	non	-1.178	0.05665	0.147357	non	0.577605	1	1	non	non
FGSG_01484	probable sugar transporter	IPR003663 Sugar/inositol transporter;IPR005828 General substrate transporter;IPR005829 Sugar transporter, conserved site;IPR016196 Major facilitator superfamily domain, general substrate transporter;IPR020846 Major facilitator superfamily domain	10.7969	1.44151	9.64018	-2.27256	0.00535	0.024337	down	-0.148885	0.82495	0.895731	non	-2.12368	0.0088	0.0359566	down	Inf-Down		TP
FGSG_01485	related to P.ciliare possible apospory-associated protein	IPR008183 Aldose 1-epimerase;IPR011013 Glycoside hydrolase-type carbohydrate-binding;IPR014718 Glycoside hydrolase-type carbohydrate-binding, subgroup	146.849	144.606	95.1207	-0.0220547	0.9656	0.9802	non	-0.621205	0.23875	0.401993	non	0.599151	0.3141	0.480318	non	non
FGSG_01486	related to DAHP synthase class II	IPR002480 DAHP synthetase, class II	23.5566	24.5589	20.6419	0.0577149	0.92475	0.956651	non	-0.182284	0.77105	0.860704	non	0.239999	0.7048	0.815208	non	non
FGSG_01487	conserved hypothetical protein	n.d.	378.623	419.292	502.373	0.146825	0.80525	0.883207	non	0.40706	0.49865	0.654501	non	-0.260236	0.66225	0.784613	non	non
FGSG_01488	conserved hypothetical protein	IPR001357 BRCT;IPR020478 AT hook-like	4.26004	3.19072	1.64702	-0.327876	0.51045	0.664554	non	-0.990705	0.0565	0.147064	non	0.662829	0.2282	0.39038	non	non
FGSG_01489	conserved hypothetical protein	n.d.	802.16	231.746	169.303	-1.78693	0.003	0.0152857	non	-2.23758	0.0004	0.00276282	down	0.450653	0.4895	0.646683	non	Inf-Down
FGSG_01490	related to ribonuclease P protein subunit p30	IPR002738 RNase P subunit p30;IPR016195 Polymerase/histidinol phosphatase-like	44.8562	19.9599	13.9708	-1.12948	0.09335	0.211271	non	-1.61497	0.0179	0.0619513	non	0.485481	0.431	0.594679	non	non
FGSG_01491	conserved hypothetical protein	n.d.	15.6776	9.63935	21.0387	-0.648502	0.34845	0.51555	non	0.402127	0.53735	0.686989	non	-1.05063	0.1302	0.266694	non	non
FGSG_01492	hypothetical protein	n.d.	0	0.305028	0.691976	0.384081	1	1	non	0.758709	1	1	non	-0.374628	1	1	non	non
FGSG_01493	conserved hypothetical protein	n.d.	176.108	134.111	76.2775	-0.390484	0.5424	0.691157	non	-1.19651	0.06455	0.162111	non	0.806025	0.20715	0.366577	non	non
FGSG_01495	conserved hypothetical protein	IPR019364 Mediator complex, subunit Med8, fungi/metazoa;IPR020178 Mediator complex, subunit Med8, fungi	10.1316	10.443	8.72089	0.0398044	0.95315	0.973121	non	-0.195501	0.77755	0.865068	non	0.235305	0.77075	0.860519	non	non
FGSG_01496	probable choline-sulfatase	IPR000917 Sulfatase;IPR017785 Choline-sulfatase;IPR017849 Alkaline phosphatase-like, alpha/beta/alpha;IPR017850 Alkaline-phosphatase-like, core domain;IPR024607 Sulfatase, conserved site	48.7542	111.659	44.0956	1.17907	0.03975	0.113238	non	-0.141832	0.80475	0.882889	non	1.3209	0.0279	0.086773	non	non
FGSG_01497	related to Ras GTPase-activating-like protein IQGAP1	IPR000048 IQ motif, EF-hand binding site;IPR000593 RasGAP protein, C-terminal;IPR001715 Calponin homology domain;IPR001936 Ras GTPase-activating protein;IPR006195 Aminoacyl-tRNA synthetase, class II;IPR008936 Rho GTPase activation protein	7.04078	3.35408	1.80449	-0.884968	0.08715	0.201234	non	-1.5196	0.00665	0.0288886	non	0.634629	0.22255	0.384213	non	non
FGSG_01498	related to RMD1 - protein required for meiotic division	IPR003734 Protein of unknown function DUF155	52.1086	13.4495	6.84053	-1.87793	0.0044	0.0208349	non	-2.75992	5e-05	0.000429738	down	0.881996	0.16645	0.316372	non	Inf-Down
FGSG_01499	related to glucose-6-phosphate/phosphate translocator	IPR004853 Domain of unknown function DUF250	613.166	186.762	108.16	-1.70972	0.01165	0.04465	non	-2.49218	0.0006	0.00392976	down	0.782461	0.1663	0.31619	non	Inf-Down
FGSG_01500	hypothetical protein	n.d.	0.167074	0	0.240367	-0.222896	1	1	non	0.087871	1	1	non	-0.310767	1	1	non	non							PE		CS
FGSG_01502	related to ACOB protein	IPR000717 Proteasome component (PCI) domain	47.5649	53.8138	40.4092	0.174625	0.79425	0.876046	non	-0.229963	0.72635	0.830271	non	0.404588	0.54525	0.693448	non	non
FGSG_01503	conserved hypothetical protein	IPR000342 Regulator of G protein signalling;IPR016137 Regulator of G protein signalling superfamily	112.201	72.7092	38.2796	-0.61897	0.24725	0.410833	non	-1.52703	0.00925	0.0373838	non	0.908064	0.15895	0.306484	non	non
FGSG_01504	probable ribosomal protein L31.e.A, cytosolic	IPR000054 Ribosomal protein L31e;IPR020052 Ribosomal protein L31e, conserved site;IPR023621 Ribosomal protein L31e domain	2354.13	4545.4	8901.47	0.948918	0.0557	0.145504	non	1.9184	0.0003	0.0021518	non	-0.969481	0.08565	0.19875	non	non
FGSG_01505	probable ubiquitin-conjugating enzyme E2-C	IPR000608 Ubiquitin-conjugating enzyme, E2;IPR016135 Ubiquitin-conjugating enzyme/RWD-like;IPR023313 Ubiquitin-conjugating enzyme, active site	216.481	181.087	159.194	-0.256261	0.65885	0.782128	non	-0.441069	0.43435	0.597755	non	0.184808	0.7621	0.854718	non	non
FGSG_01506	related to protein kinase chk1	IPR000719 Protein kinase, catalytic domain;IPR002290 Serine/threonine-protein kinase, catalytic domain;IPR008271 Serine/threonine-protein kinase, active site;IPR011009 Protein kinase-like domain;IPR017441 Protein kinase, ATP binding site;IPR017442 Serine/threonine-protein kinase-like domain;IPR020635 Tyrosine-protein kinase, catalytic domain;IPR020636 Calcium/calmodulin-dependent/calcium-dependen…	12.6772	7.70322	5.18408	-0.652152	0.28855	0.45314	non	-1.14514	0.07085	0.173414	non	0.49299	0.4985	0.654371	non	non				PK
FGSG_01508	related to thiosulfate sulfurtransferases	IPR001763 Rhodanese-like	456.724	83.7258	73.0874	-2.4336	0.0008	0.00503592	down	-2.62718	0.00035	0.00246023	down	0.193573	0.755	0.849883	non	Inf-Down
FGSG_01509	probable 40S ribosomal protein S5	IPR000851 Ribosomal protein S5;IPR005324 Ribosomal protein S5, C-terminal;IPR005711 Ribosomal protein S5, eukaryotic/archaeal;IPR013810 Ribosomal protein S5, N-terminal;IPR014720 Double-stranded RNA-binding-like;IPR014721 Ribosomal protein S5 domain 2-type fold, subgroup;IPR018192 Ribosomal protein S5, N-terminal, conserved site;IPR020568 Ribosomal protein S5 domain 2-type fold	1192.74	4122.22	6593.32	1.78828	0.00235	0.0124964	non	2.46574	5e-05	0.000429738	up	-0.677452	0.2678	0.43122	non	Inf-UP
FGSG_01510	related to telomere length regulator protein rif1	IPR022031 Rap1-interacting factor 1 N-terminal	5.26429	2.14518	1.40122	-0.994008	0.1008	0.22301	non	-1.38338	0.00295	0.0150759	non	0.389375	0.46155	0.622409	non	non
FGSG_01511	conserved hypothetical protein	IPR016024 Armadillo-type fold;IPR019318 Guanine nucleotide exchange factor, Ric8	40.9222	44.9065	36.7698	0.130984	0.8161	0.890125	non	-0.150481	0.81015	0.886363	non	0.281465	0.65695	0.780701	non	non
FGSG_01512	conserved hypothetical protein	n.d.	0	0	0	0	1	1	non	0	1	1	non	0	1	1	non	non
FGSG_01513	conserved hypothetical protein	IPR013901 Protein of unknown function DUF1772	3.75137	10.4729	8.78573	1.27181	0.1606	0.308718	non	1.04234	0.2587	0.422226	non	0.229479	0.8039	0.882321	non	non
FGSG_01514	conserved hypothetical protein	IPR016181 Acyl-CoA N-acyltransferase	41.7226	7.10686	14.2836	-2.39778	0.00215	0.0116113	down	-1.48302	0.03495	0.102788	non	-0.914769	0.18505	0.339885	non	Inf-Down
FGSG_01515	conserved hypothetical protein	IPR001138 Zn(2)-C6 fungal-type DNA-binding domain;IPR007219 Transcription factor, fungi	58.1909	9.33725	3.37332	-2.51752	5e-05	0.000429738	down	-3.75857	5e-05	0.000429738	down	1.24105	0.0362	0.105547	non	Inf-Down	TF
FGSG_01516	probable 60S large subunit ribosomal protein	IPR021138 Ribosomal protein L18a;IPR023573 Ribosomal protein L18a/LX	1514.46	2620.95	4934.36	0.790884	0.1342	0.272443	non	1.7034	0.0019	0.0104749	non	-0.912515	0.10655	0.231881	non	non
FGSG_01517	hypothetical protein	n.d.	0	0	0	0	1	1	non	0	1	1	non	0	1	1	non	non
FGSG_01518	conserved hypothetical protein	n.d.	0	0	0	0	1	1	non	0	1	1	non	0	1	1	non	non
FGSG_01519	related to CSN12 - signalosome component	IPR000717 Proteasome component (PCI) domain;IPR013143 PCI/PINT associated module	25.2909	40.2297	26.5197	0.64912	0.2938	0.458688	non	0.0659012	0.91175	0.949003	non	0.583219	0.3954	0.561386	non	non
FGSG_01520	conserved hypothetical protein	IPR000210 BTB/POZ-like;IPR011333 BTB/POZ fold;IPR013069 BTB/POZ	5.8451	3.44774	3.3009	-0.621999	0.50565	0.660466	non	-0.670433	0.47395	0.63327	non	0.0484339	0.95335	0.973233	non	non
FGSG_01521	conserved hypothetical protein	n.d.	13.6068	11.6709	5.38002	-0.205121	0.77375	0.862518	non	-1.19501	0.1231	0.256508	non	0.989886	0.1595	0.307238	non	non									CS
FGSG_01522	probable regulatory subunit of protein phosphatase-1	IPR001611 Leucine-rich repeat;IPR003591 Leucine-rich repeat, typical subtype	24.1416	41.6077	34.1626	0.761038	0.2438	0.407236	non	0.483965	0.4472	0.609503	non	0.277072	0.68275	0.799518	non	non				PK
FGSG_01523	probable D-xylose reductase	IPR001395 Aldo/keto reductase;IPR018170 Aldo/keto reductase, conserved site;IPR020471 Aldo/keto reductase subgroup;IPR023210 NADP-dependent oxidoreductase domain	186.068	1350.67	2355.7	2.85311	5e-05	0.000429738	up	3.65513	5e-05	0.000429738	up	-0.802025	0.1509	0.295665	non	Inf-UP								ROS
FGSG_01525	conserved hypothetical protein	n.d.	3.29987	2.09549	1.32077	-0.474125	0.4711	0.630772	non	-0.889689	0.2576	0.421127	non	0.415564	0.59645	0.734496	non	non
FGSG_01526	related to peroxisomal ABC transporter 1	IPR003439 ABC transporter-like;IPR003593 ATPase, AAA+ type, core;IPR010509 ABC transporter, N-terminal;IPR017871 ABC transporter, conserved site	374.998	28.6751	14.8171	-3.6634	5e-05	0.000429738	down	-4.57117	5e-05	0.000429738	down	0.907768	0.1502	0.294757	non	Inf-Down		TP
FGSG_01527	related to plasma membrane phosphatase required for sodium stress response	IPR004274 NLI interacting factor;IPR011948 Dullard phosphatase domain, eukaryotic;IPR023214 HAD-like domain	135.576	68.3514	23.8522	-0.977707	0.07035	0.172566	non	-2.45826	0.0011	0.00660999	down	1.48055	0.0496	0.133553	non	Inf-Down
FGSG_01528	probable translocon subunit	IPR005609 Preprotein translocase Sec, Sec61-beta subunit;IPR016482 Preprotein translocase Sec, Sec61-beta subunit, eukarya	487.593	537.402	655.709	0.140051	0.80675	0.884152	non	0.426621	0.4252	0.589372	non	-0.28657	0.634	0.763583	non	non
FGSG_01529	hypothetical protein	n.d.	2.20486	1.44314	0.283174	-0.391525	0.306	0.471716	non	-1.32054	0.22275	0.38444	non	0.92902	1	1	non	non
FGSG_01530	related to sterol glucosyltransferase	IPR002213 UDP-glucuronosyl/UDP-glucosyltransferase;IPR003903 Ubiquitin interacting motif;IPR004276 Glycosyl transferase, family 28	81.2386	11.65	6.72463	-2.70068	5e-05	0.000429738	down	-3.41228	5e-05	0.000429738	down	0.7116	0.2502	0.413805	non	Inf-Down						CAZyme
FGSG_01531	probable CYB2 - lactate dehydrogenase cytochrome b2	IPR000262 FMN-dependent dehydrogenase;IPR008259 FMN-dependent alpha-hydroxy acid dehydrogenase, active site;IPR012133 Alpha-hydroxy acid dehydrogenase, FMN-dependent;IPR013785 Aldolase-type TIM barrel	1.0315	11.0595	113.897	2.56955	0.0079	0.0330607	up	5.82165	0.00165	0.00930585	up	-3.2521	5e-05	0.000429738	down	Inf-UP									NS
FGSG_01532	conserved hypothetical protein	n.d.	0.728074	8.00363	26.4595	2.38134	0.0153	0.0549916	up	3.99007	0.00425	0.0202649	up	-1.60873	0.0629	0.15909	non	Inf-UP
FGSG_01533	conserved hypothetical protein	IPR007603 Choline transporter-like	74.0602	42.2869	16.76	-0.794118	0.11285	0.241506	non	-2.07942	0.0005	0.00335559	down	1.2853	0.0365	0.106201	non	Inf-Down		TP
FGSG_01534	related to GTP-binding protein rab2	IPR001806 Small GTPase superfamily;IPR002041 Ran GTPase;IPR003578 Small GTPase superfamily, Rho type;IPR003579 Small GTPase superfamily, Rab type;IPR005225 Small GTP-binding protein domain;IPR020849 Small GTPase superfamily, Ras type	70.5067	84.8101	54.0569	0.263069	0.6514	0.776512	non	-0.377155	0.542	0.690821	non	0.640224	0.30715	0.472943	non	non
FGSG_01535	probable dolichyl-phosphate-mannose--protein mannosyltransferase	IPR003342 Glycosyl transferase, family 39;IPR003608 MIR;IPR016093 MIR motif	158.797	61.8502	38.6564	-1.34625	0.0205	0.0686808	non	-2.01061	0.00085	0.00530621	down	0.664364	0.26535	0.428771	non	Inf-Down						CAZyme
FGSG_01536	conserved hypothetical protein	IPR001841 Zinc finger, RING-type;IPR004039 Rubredoxin-type Fe(Cys)4 protein;IPR008913 Zinc finger, CHY-type;IPR013083 Zinc finger, RING/FYVE/PHD-type;IPR017921 Zinc finger, CTCHY-type;IPR018957 Zinc finger, C3HC4 RING-type	38.3566	21.9502	7.12532	-0.778099	0.1848	0.339558	non	-2.27611	0.00215	0.0116113	down	1.49801	0.0426	0.119256	non	Inf-Down	TF
FGSG_01537	conserved hypothetical protein	IPR022214 Protein of unknown function DUF3743	223.179	125.553	130.859	-0.824909	0.24455	0.408064	non	-0.765655	0.27595	0.439747	non	-0.0592543	0.94575	0.968792	non	non
FGSG_01538	conserved hypothetical protein	IPR013255 Chromosome segregation protein Spc25	17.092	30.6942	12.9093	0.808867	0.26575	0.429175	non	-0.379302	0.56105	0.706329	non	1.18817	0.11285	0.241506	non	non
FGSG_01539	conserved hypothetical protein	IPR019350 RNA polymerase I-specific transcription initiation factor RRN6-like	10.864	9.09244	3.63782	-0.233315	0.68335	0.799952	non	-1.35507	0.0161	0.0571783	non	1.12176	0.0611	0.155756	non	non
FGSG_01540	conserved hypothetical protein	IPR008979 Galactose-binding domain-like;IPR010400 Proteasome-interacting thioredoxin-like domain, C-terminal	27.4925	28.8667	40.6304	0.0679556	0.92425	0.956366	non	0.547055	0.4453	0.607779	non	-0.4791	0.56375	0.708491	non	non								ROS
FGSG_01541	related to ribosomal protein L3 precursor, mitochondrial	IPR000597 Ribosomal protein L3;IPR009000 Translation elongation/initiation factor/Ribosomal, beta-barrel;IPR019927 Ribosomal protein L3, bacterial/organelle-type	97.7833	60.3553	99.3764	-0.687079	0.2033	0.361976	non	0.023081	0.9678	0.98144	non	-0.71016	0.2416	0.404907	non	non
FGSG_01542	conserved hypothetical protein	IPR014807 Cytochrome oxidase assembly protein 1	113.254	100.833	151.879	-0.16604	0.7936	0.87562	non	0.420146	0.4784	0.637159	non	-0.586185	0.3788	0.545388	non	non
FGSG_01543	conserved hypothetical protein	n.d.	77.2653	51.5919	40.0352	-0.573532	0.3489	0.516002	non	-0.931511	0.13015	0.266624	non	0.357979	0.58865	0.728356	non	non
FGSG_01544	probable Nuc-2 protein	IPR002110 Ankyrin repeat;IPR004129 Glycerophosphoryl diester phosphodiesterase;IPR004331 SPX, N-terminal;IPR017946 PLC-like phosphodiesterase, TIM beta/alpha-barrel domain;IPR020683 Ankyrin repeat-containing domain	28.2522	17.2958	11.0137	-0.677033	0.20315	0.361785	non	-1.28386	0.0237	0.0766792	non	0.606832	0.30435	0.469968	non	non
FGSG_01545	related to ATP-dependent RNA helicase	IPR001650 Helicase, C-terminal;IPR007502 Helicase-associated domain;IPR011709 Domain of unknown function DUF1605	16.7334	7.86919	10.7434	-0.999595	0.1252	0.259513	non	-0.594619	0.3571	0.524207	non	-0.404976	0.51495	0.668347	non	non
FGSG_01546	conserved hypothetical protein	n.d.	1.18628	2.50184	0.167046	0.679635	0.3062	0.471921	non	-0.905617	1	1	non	1.58525	0.22815	0.390327	non	non
FGSG_01547	conserved hypothetical protein	n.d.	121.667	53.9416	24.0273	-1.15878	0.02735	0.0854737	non	-2.29317	0.00055	0.00364259	down	1.1344	0.08315	0.194562	non	Inf-Down
FGSG_01548	conserved hypothetical protein	n.d.	223.636	137.445	55.7806	-0.698276	0.1931	0.349689	non	-1.98412	0.0023	0.0122743	non	1.28584	0.05085	0.136064	non	non
FGSG_01550	conserved hypothetical protein	IPR013963 DASH complex, subunit Dad2	14.8662	25.6951	23.1248	0.750618	0.3093	0.47523	non	0.60456	0.46165	0.622497	non	0.146058	0.84065	0.905674	non	non
FGSG_01551	conserved hypothetical protein	IPR011515 Shugoshin, C-terminal;IPR011516 Shugoshin, N-terminal	12.2541	11.5002	5.95253	-0.0844875	0.90195	0.943183	non	-0.930829	0.14955	0.293857	non	0.846341	0.21955	0.38079	non	non
FGSG_01552	probable VPS29 - involved in vacuolar protein sorting	IPR000979 Phosphodiesterase MJ0936;IPR024654 Calcineurin-like phosphoesterase superfamily domain	353.81	316.321	276.621	-0.161104	0.7582	0.85207	non	-0.35393	0.4978	0.653769	non	0.192826	0.7353	0.836245	non	non
FGSG_01553	conserved hypothetical protein	IPR011989 Armadillo-like helical;IPR012978 Uncharacterised domain NUC173;IPR016024 Armadillo-type fold	69.1502	4.58129	7.2641	-3.65178	0.00035	0.00246023	down	-3.08552	0.0007	0.00448744	down	-0.566259	0.3266	0.493339	non	Inf-Down
FGSG_01554	conserved hypothetical protein	IPR018744 Domain of unknown function DUF2293	54.747	25.112	11.4129	-1.09418	0.04795	0.13022	non	-2.16705	0.00295	0.0150759	down	1.07287	0.1249	0.259079	non	Inf-Down
FGSG_01555	related to bZIP transcription factor	IPR004827 Basic-leucine zipper (bZIP) transcription factor;IPR011616 bZIP transcription factor, bZIP-1	1360.23	142.335	110.942	-3.24745	5e-05	0.000429738	down	-3.60409	5e-05	0.000429738	down	0.35664	0.5098	0.663991	non	Inf-Down	TF
FGSG_01556	related to heterokaryon incompatibility protein het-6	IPR010730 Heterokaryon incompatibility	39.9133	3.34805	1.44657	-3.23413	5e-05	0.000429738	down	-4.06374	5e-05	0.000429738	down	0.829608	0.20995	0.369846	non	Inf-Down
FGSG_01557	conserved hypothetical protein	IPR000560 Histidine phosphatase superfamily, clade-2	74.239	57.5585	9.01537	-0.361602	0.5015	0.656948	non	-2.90926	0.0001	0.000811542	down	2.54766	0.0005	0.00335559	up	Inf-Down									CT
FGSG_01558	related to regulator of deoxyribodipyrimidine photo-lyase PHR1	IPR001965 Zinc finger, PHD-type;IPR003347 Transcription factor jumonji/aspartyl beta-hydroxylase;IPR003349 Transcription factor jumonji, JmjN;IPR013129 Transcription factor jumonji	20.4613	5.42589	2.88134	-1.73977	0.00195	0.0107032	non	-2.46711	5e-05	0.000429738	down	0.727341	0.18985	0.345667	non	Inf-Down	TF		HM
FGSG_01559	related to CDC5 - protein kinase involved in regulation of DNA replication	IPR000719 Protein kinase, catalytic domain;IPR002290 Serine/threonine-protein kinase, catalytic domain;IPR011009 Protein kinase-like domain;IPR017442 Serine/threonine-protein kinase-like domain;IPR020635 Tyrosine-protein kinase, catalytic domain	1.27765	4.0594	8.20326	1.15142	0.1871	0.342373	non	2.0146	0.05035	0.135067	up	-0.863179	0.2913	0.456045	non	Inf-UP				PK
FGSG_01560	probable BNA3 - Arylformamidase	IPR004839 Aminotransferase, class I/classII;IPR015421 Pyridoxal phosphate-dependent transferase, major region, subdomain 1;IPR015422 Pyridoxal phosphate-dependent transferase, major region, subdomain 2;IPR015424 Pyridoxal phosphate-dependent transferase, major domain	24.3388	37.2353	46.6971	0.593557	0.32395	0.490571	non	0.912553	0.1026	0.22586	non	-0.318996	0.6015	0.738477	non	non
FGSG_01561	probable xanthine dehydrogenase	IPR000674 Aldehyde oxidase/xanthine dehydrogenase, a/b hammerhead;IPR001041 Ferredoxin;IPR002346 Molybdopterin dehydrogenase, FAD-binding;IPR002888 [2Fe-2S]-binding;IPR005107 CO dehydrogenase flavoprotein, C-terminal;IPR006058 2Fe-2S ferredoxin, iron-sulphur binding site;IPR008274 Aldehyde oxidase/xanthine dehydrogenase, molybdopterin binding;IPR012675 Beta-grasp fold, ferredoxin-type;IPR014307 X…	35.5384	24.1165	14.1729	-0.540778	0.2738	0.437492	non	-1.26792	0.0229	0.0747036	non	0.727139	0.211	0.371062	non	non								ROS
FGSG_01562	related to transcription factors	IPR001138 Zn(2)-C6 fungal-type DNA-binding domain	51.4129	28.5924	21.7476	-0.824695	0.1546	0.300674	non	-1.20421	0.03705	0.107389	non	0.379512	0.56485	0.709362	non	non	TF
FGSG_01563	conserved hypothetical protein	IPR013940 Meiosis specific protein SPO22	1.70584	0.0710908	0.591532	-1.337	0.0749	0.180506	non	-0.76566	0.16125	0.309571	non	-0.571335	1	1	non	non
FGSG_01564	probable ZFR1 regulator of fumonisin biosynthesis	IPR001138 Zn(2)-C6 fungal-type DNA-binding domain;IPR007219 Transcription factor, fungi	30.6657	5.13545	10.1313	-2.36768	0.0008	0.00503592	down	-1.5083	0.0402	0.114206	non	-0.859381	0.2221	0.383699	non	Inf-Down	TF
FGSG_01565	conserved hypothetical protein	n.d.	0.152504	0.076474	0.576911	-0.0984583	1	1	non	0.452329	1	1	non	-0.550788	1	1	non	non							PE		CS
FGSG_01566	hypothetical protein	n.d.	1.12226	0.208554	0.26476	-0.812319	1	1	non	-0.746738	1	1	non	-0.0655817	1	1	non	non
FGSG_01567	probable AAH1 - adenosine deaminase	IPR001365 Adenosine/AMP deaminase;IPR006330 Adenosine deaminase;IPR006650 Adenosine/AMP deaminase active site	6.72902	19.519	21	1.4086	0.1251	0.259369	non	1.50915	0.10585	0.23083	non	-0.100543	0.8764	0.927771	non	non
FGSG_01569	related to calpain	IPR000169 Peptidase, cysteine peptidase active site;IPR001300 Peptidase C2, calpain, catalytic domain	6.94245	5.53581	6.40321	-0.281218	0.6271	0.758265	non	-0.101433	0.8583	0.91662	non	-0.179785	0.75745	0.851566	non	non
FGSG_01570	conserved hypothetical protein	IPR000675 Cutinase;IPR011150 Cutinase, monofunctional	3.2698	73.3295	319.553	4.12169	0.00035	0.00246023	up	6.23025	5e-05	0.000429738	up	-2.10856	0.0007	0.00448744	down	Inf-UP						CAZyme			CS
FGSG_01571	related to hormone-sensitive lipase	IPR013094 Alpha/beta hydrolase fold-3	132.97	4.68459	2.27971	-4.55871	5e-05	0.000429738	down	-5.3522	5e-05	0.000429738	down	0.793488	0.18	0.333682	non	Inf-Down
FGSG_01572	probable glutamate decarboxylase	IPR002129 Pyridoxal phosphate-dependent decarboxylase;IPR010107 Glutamate decarboxylase;IPR015421 Pyridoxal phosphate-dependent transferase, major region, subdomain 1;IPR015424 Pyridoxal phosphate-dependent transferase, major domain	121.568	87.9297	68.6603	-0.462845	0.36765	0.534589	non	-0.815174	0.10905	0.235738	non	0.352329	0.5292	0.680252	non	non
FGSG_01573	probable acetylornithine aminotransferase precursor	IPR004636 Acetylornithine/Succinylornithine aminotransferase;IPR005814 Aminotransferase class-III;IPR015421 Pyridoxal phosphate-dependent transferase, major region, subdomain 1;IPR015422 Pyridoxal phosphate-dependent transferase, major region, subdomain 2;IPR015424 Pyridoxal phosphate-dependent transferase, major domain	6.28062	17.3857	30.7896	1.33645	0.0192	0.0653435	non	2.12642	0.0005	0.00335559	up	-0.789971	0.22905	0.39128	non	Inf-UP
FGSG_01574	conserved hypothetical protein	IPR009011 Mannose-6-phosphate receptor, binding;IPR018939 Autophagy-related protein 27	126.502	116.933	90.7827	-0.112552	0.8322	0.900325	non	-0.474226	0.40695	0.572289	non	0.361673	0.5483	0.695896	non	non									CT
FGSG_01575	related to eukaryotic translation initiation factor EIF-2B subunit 3	IPR001451 Bacterial transferase hexapeptide repeat;IPR011004 Trimeric LpxA-like	71.5966	34.0785	28.4451	-1.04931	0.0601	0.15391	non	-1.30187	0.0328	0.0980317	non	0.252559	0.6883	0.803551	non	non
FGSG_01576	related to zinc finger protein odd-paired-like (opl)	IPR007087 Zinc finger, C2H2;IPR013087 Zinc finger, C2H2-type/integrase, DNA-binding;IPR015880 Zinc finger, C2H2-like	2.78757	0.278858	0.507151	-1.56642	0.0593	0.152397	non	-1.32945	0.0602	0.154101	non	-0.236968	1	1	non	non	TF
FGSG_01577	conserved hypothetical protein	IPR001611 Leucine-rich repeat	9.53972	4.71746	1.91967	-0.88239	0.20565	0.36484	non	-1.85196	0.01115	0.0431776	non	0.969569	0.09715	0.217332	non	non				PK
FGSG_01578	conserved hypothetical protein	IPR001810 F-box domain, cyclin-like	0.510029	17.4165	190.063	3.60835	0.2447	0.408223	up	6.98333	0.2446	0.408119	up	-3.37498	0.0001	0.000811542	down	Inf-UP
FGSG_01579	conserved hypothetical protein	n.d.	14.9496	12.3572	26.1588	-0.255903	0.7741	0.86275	non	0.767899	0.2944	0.459339	non	-1.0238	0.2206	0.382005	non	non
FGSG_01580	related to Y.lipolytica GPR1 protein and Fun34p	IPR000791 GPR1/FUN34/yaaH	88.3454	1345.74	6544.61	3.91393	5e-05	0.000429738	up	6.19499	5e-05	0.000429738	up	-2.28106	0.00015	0.00116684	down	Inf-UP
FGSG_01581	related to 3-oxoadipate enol-lactonase I	IPR011008 Dimeric alpha-beta barrel	56.9698	32.447	32.1686	-0.793425	0.1867	0.341882	non	-0.805483	0.17765	0.330703	non	0.0120587	0.98665	0.992027	non	non
FGSG_01582	related to RNA-directed RNA polymerase (RdRP)	IPR007855 RNA-dependent RNA polymerase, eukaryotic-type	13.6195	2.98223	1.55422	-1.87625	0.00115	0.00686563	non	-2.51694	0.0004	0.00276282	down	0.640694	0.2261	0.388112	non	Inf-Down
FGSG_01583	conserved hypothetical protein	IPR001128 Cytochrome P450	0.627889	0	0.208718	-0.703002	1	1	non	-0.429525	1	1	non	-0.273478	1	1	non	non								ROS	CT
FGSG_01584	related to putative multidrug transporter Mfs1.1 (major facilitator family protein)	IPR001411 Tetracycline resistance protein TetB/drug resistance transporter;IPR011701 Major facilitator superfamily;IPR016196 Major facilitator superfamily domain, general substrate transporter;IPR020846 Major facilitator superfamily domain	0.0970669	3.2322	0.0510101	1.94776	0.2449	0.408429	non	-0.061875	1	1	non	2.00963	0.2246	0.386546	up	non		TP
FGSG_01586	related to oxidoreductase	IPR002198 Short-chain dehydrogenase/reductase SDR;IPR002347 Glucose/ribitol dehydrogenase;IPR016040 NAD(P)-binding domain	17.1437	17.3142	7.62202	0.013494	0.98535	0.991309	non	-1.07337	0.10195	0.224853	non	1.08686	0.09285	0.210458	non	non					DH			ROS
FGSG_01587	conserved hypothetical protein	IPR002110 Ankyrin repeat;IPR020683 Ankyrin repeat-containing domain	232.335	0	0.799853	-7.86626	5e-05	0.000429738	down	-7.01838	5e-05	0.000429738	down	-0.847879	1	1	non	Inf-Down
FGSG_01588	conserved hypothetical protein	n.d.	473.879	610.894	181.02	0.365722	0.5103	0.664428	non	-1.38346	0.0188	0.0642898	non	1.74918	0.00235	0.0124964	non	non
FGSG_01589	conserved hypothetical protein	IPR002110 Ankyrin repeat;IPR020683 Ankyrin repeat-containing domain	0.658433	0.539208	0.0650907	-0.107633	1	1	non	-0.638844	1	1	non	0.531212	1	1	non	non
FGSG_01590	conserved hypothetical protein	n.d.	101.202	9.81425	5.18913	-3.24042	5e-05	0.000429738	down	-4.04554	5e-05	0.000429738	down	0.805125	0.2401	0.403418	non	Inf-Down
FGSG_01591	probable mitochondrial phosphate transport protein MIR1	IPR018108 Mitochondrial substrate/solute carrier;IPR023395 Mitochondrial carrier domain	1535.46	1393.23	3892.94	-0.140142	0.81425	0.888922	non	1.34162	0.03935	0.112376	non	-1.48176	0.0177	0.0614283	non	non
FGSG_01592	related to SDA1 protein, required for normal organization of the actin cytoskeleton	IPR007949 SDA1;IPR012977 Uncharacterised domain NUC130/133, N-terminal	62.5779	9.04366	12.5735	-2.66224	0.00225	0.0120576	down	-2.22773	0.0065	0.0283734	down	-0.434508	0.47265	0.63212	non	Inf-Down
FGSG_01593	related to glucose/galactose transporter	IPR011701 Major facilitator superfamily;IPR016196 Major facilitator superfamily domain, general substrate transporter	16.1229	19.6326	44.1472	0.268999	0.69635	0.809238	non	1.39871	0.02215	0.0728529	non	-1.12971	0.11715	0.24793	non	non		TP
FGSG_01594	conserved hypothetical protein	n.d.	2329.79	286.781	212.657	-3.01778	5e-05	0.000429738	down	-3.44745	5e-05	0.000429738	down	0.429675	0.49195	0.648772	non	Inf-Down							PE		CS
FGSG_01595	conserved hypothetical protein	n.d.	112.342	52.5271	16.5692	-1.08234	0.063	0.159274	non	-2.68956	5e-05	0.000429738	down	1.60722	0.0121	0.0459552	non	Inf-Down							PE		CS
FGSG_01596	related to SPR1 - exo-1,3-beta-glucanase precursor	IPR001547 Glycoside hydrolase, family 5;IPR013781 Glycoside hydrolase, subgroup, catalytic domain;IPR017853 Glycoside hydrolase, superfamily	3.32008	0.562917	0.550274	-1.46682	0.06955	0.17115	non	-1.47853	0.067	0.16663	non	0.0117179	1	1	non	non						CAZyme			CS
FGSG_01597	conserved hypothetical protein	n.d.	2.20593	0.180002	0.589886	-1.44195	0.07215	0.175719	non	-1.01182	0.14385	0.285944	non	-0.430134	1	1	non	non
FGSG_01598	conserved hypothetical protein	n.d.	0.019146	0	0.00604949	-0.0273607	1	1	non	-0.0186595	1	1	non	-0.00870128	1	1	non	non									CS
FGSG_01599	conserved hypothetical protein	n.d.	18.1093	0.450377	0.158572	-3.71978	0.00215	0.0116113	down	-4.04386	0.0138	0.0508068	down	0.32408	1	1	non	Inf-Down
FGSG_01602	conserved hypothetical protein	n.d.	59.6443	15.3316	9.50684	-1.89271	0.002	0.0109328	non	-2.52904	5e-05	0.000429738	down	0.636337	0.2909	0.455623	non	Inf-Down
FGSG_01603	probable triacylglycerol lipase V precursor	IPR002018 Carboxylesterase, type B;IPR019826 Carboxylesterase type B, active site	528.699	45.0978	25.2781	-3.5224	5e-05	0.000429738	down	-4.33324	5e-05	0.000429738	down	0.810837	0.21045	0.370435	non	Inf-Down									CS
FGSG_01604	related to (AAP1) - alanine/arginine aminopeptidase	IPR001930 Peptidase M1, alanine aminopeptidase/leukotriene A4 hydrolase;IPR014782 Peptidase M1, membrane alanine aminopeptidase, N-terminal	87.3048	97.0063	61.1227	0.150383	0.743	0.841596	non	-0.507371	0.32545	0.492148	non	0.657754	0.25265	0.416221	non	non
FGSG_01605	probable 26S protease subunit RPT6	IPR003593 ATPase, AAA+ type, core;IPR003959 ATPase, AAA-type, core;IPR003960 ATPase, AAA-type, conserved site;IPR005937 26S proteasome subunit P45	160.852	160.185	109.554	-0.0059577	0.9899	0.993842	non	-0.549924	0.2767	0.440542	non	0.543966	0.3315	0.498393	non	non
FGSG_01606	related to calcium permease Vcx1p	IPR004837 Sodium/calcium exchanger membrane region;IPR005185 Protein of unknown function DUF307	119.767	9.2534	3.96967	-3.55805	5e-05	0.000429738	down	-4.60293	5e-05	0.000429738	down	1.04488	0.0954	0.214525	non	Inf-Down
FGSG_01607	probable pectin lyase precursor	IPR002022 Pectate lyase/Amb allergen;IPR011050 Pectin lyase fold/virulence factor;IPR012334 Pectin lyase fold	0.213656	12.0043	47.6442	3.42156	0.25595	0.419466	up	5.32484	0.25595	0.419466	up	-1.90328	0.01615	0.0573108	non	Inf-UP						CAZyme			CS
FGSG_01608	conserved hypothetical protein	n.d.	3.10545	0.572212	1.70921	-1.38474	0.04485	0.123894	non	-0.599668	0.3476	0.514703	non	-0.785076	0.21855	0.379655	non	non
FGSG_01609	conserved hypothetical protein	n.d.	3.02965	2.89222	1.62004	-0.0500613	0.9266	0.95772	non	-0.621066	0.28065	0.444769	non	0.571004	0.3672	0.534151	non	non
FGSG_01610	conserved hypothetical protein	IPR013216 Methyltransferase type 11	14.3229	10.6865	10.7238	-0.390846	0.5451	0.693325	non	-0.386249	0.5503	0.697476	non	-0.00459734	0.9932	0.995746	non	non
FGSG_01611	conserved hypothetical protein	IPR004820 Cytidylyltransferase;IPR014729 Rossmann-like alpha/beta/alpha sandwich fold	14.2128	8.36399	8.12816	-0.70009	0.28515	0.449503	non	-0.73689	0.26485	0.428246	non	0.0367993	0.9635	0.979002	non	non
FGSG_01612	related to vacuolar protein sorting PEP5 protein	IPR000547 Clathrin, heavy chain/VPS, 7-fold repeat;IPR001841 Zinc finger, RING-type;IPR011990 Tetratricopeptide-like helical;IPR013083 Zinc finger, RING/FYVE/PHD-type;IPR016024 Armadillo-type fold;IPR016528 Vacuolar protein sorting-associated protein 11;IPR024763 Vacuolar protein sorting protein 11, C-terminal	24.5951	10.9755	6.39752	-1.09578	0.05235	0.139045	non	-1.79075	0.0073	0.0310744	non	0.694972	0.29615	0.46122	non	non	TF
FGSG_01613	conserved hypothetical protein	n.d.	160.81	86.9269	35.6334	-0.879924	0.07775	0.185383	non	-2.14307	0.00045	0.0030636	down	1.26314	0.04375	0.121679	non	Inf-Down
FGSG_01614	related to dna mismatch repair homologue (hpms2)	IPR002099 DNA mismatch repair protein;IPR003594 ATPase-like, ATP-binding domain;IPR014790 MutL, C-terminal, dimerisation	16.1917	5.50206	1.92235	-1.40274	0.0249	0.0795933	non	-2.55651	0.00035	0.00246023	down	1.15377	0.04185	0.117696	non	Inf-Down
FGSG_01615	related to mannosylphosphorylation protein MNN4	IPR007074 LicD	258.789	12.4282	9.05715	-4.274	5e-05	0.000429738	down	-4.69105	5e-05	0.000429738	down	0.417044	0.56375	0.708491	non	Inf-Down									CT
FGSG_01616	conserved hypothetical protein	n.d.	0.530133	0.980207	3.59583	0.371994	1	1	non	1.58667	0.0364	0.105981	non	-1.21467	0.13495	0.273475	non	non
FGSG_01617	hypothetical protein	n.d.	0.455835	1.88429	4.62783	0.986369	0.2991	0.464322	non	1.95073	0.1894	0.345169	non	-0.964363	0.32415	0.490785	non	non
FGSG_01618	conserved hypothetical protein	IPR001104 3-oxo-5-alpha-steroid 4-dehydrogenase, C-terminal;IPR016636 3-oxo-5-alpha-steroid 4-dehydrogenase	18.6995	30.7159	25.0066	0.687047	0.2941	0.459018	non	0.400719	0.54155	0.690453	non	0.286328	0.6595	0.782607	non	non
FGSG_01619	conserved hypothetical protein	IPR007518 Protein of unknown function DUF544	57.1025	5.27913	2.50829	-3.20996	5e-05	0.000429738	down	-4.04976	5e-05	0.000429738	down	0.839797	0.1465	0.28962	non	Inf-Down
FGSG_01620	related to chaperone HLJ1	IPR001623 Heat shock protein DnaJ, N-terminal;IPR003095 Heat shock protein DnaJ;IPR015399 Domain of unknown function DUF1977, DnaJ-like	122.212	86.139	57.3052	-0.499752	0.38625	0.552643	non	-1.07945	0.05005	0.134453	non	0.579694	0.3433	0.510392	non	non
FGSG_01621	probable cellulase precursor	IPR001547 Glycoside hydrolase, family 5;IPR013781 Glycoside hydrolase, subgroup, catalytic domain;IPR017853 Glycoside hydrolase, superfamily	2.70028	3.34602	55.3679	0.23206	0.72945	0.83238	non	3.92917	0.0003	0.0021518	up	-3.69711	0.00055	0.00364259	down	Inf-UP						CAZyme			CS
FGSG_01622	conserved hypothetical protein	IPR002222 Ribosomal protein S19/S15;IPR023575 Ribosomal protein S19, superfamily	368.381	296.592	604.2	-0.311774	0.61645	0.750051	non	0.712302	0.22465	0.386603	non	-1.02408	0.11325	0.242101	non	non
FGSG_01623	related to transcription initiation factor TFIID	IPR003923 Transcription initiation factor TFIID, 23-30kDa subunit	147.999	103.976	106.422	-0.505243	0.3918	0.557934	non	-0.472013	0.4229	0.587204	non	-0.03323	0.96315	0.978787	non	non
FGSG_01624	probable ERD2 - ER lumen protein-retaining receptor	IPR000133 ER lumen protein retaining receptor	104.286	118.185	112.056	0.178889	0.76305	0.855364	non	0.102724	0.86015	0.917764	non	0.0761651	0.89725	0.940434	non	non
FGSG_01626	conserved hypothetical protein	n.d.	0.695702	0	0.0629371	-0.761883	1	1	non	-0.673826	1	1	non	-0.0880562	1	1	non	non
FGSG_01627	probable histone H2A F/Z family member HTZ1	IPR002119 Histone H2A;IPR007125 Histone core;IPR009072 Histone-fold	344.887	248.812	310.419	-0.469458	0.4077	0.573002	non	-0.151444	0.79115	0.874021	non	-0.318014	0.60545	0.741506	non	non
FGSG_01628	hypothetical protein	n.d.	50.3537	16.0713	15.9483	-1.5889	0.0689	0.169995	non	-1.59933	0.0644	0.161839	non	0.0104324	0.98085	0.988748	non	non
FGSG_01629	conserved hypothetical protein	IPR000504 RNA recognition motif domain;IPR001374 Single-stranded nucleic acid binding R3H;IPR012677 Nucleotide-binding, alpha-beta plait	62.6491	12.1515	5.56669	-2.27491	0.00035	0.00246023	down	-3.2769	5e-05	0.000429738	down	1.00199	0.128	0.263574	non	Inf-Down
FGSG_01630	related to NADPH quinone oxidoreductase homolog PIG3	IPR002085 Alcohol dehydrogenase superfamily, zinc-type;IPR011032 GroES-like;IPR013149 Alcohol dehydrogenase, C-terminal;IPR013154 Alcohol dehydrogenase GroES-like;IPR016040 NAD(P)-binding domain;IPR020843 Polyketide synthase, enoylreductase	21.045	21.4804	19.9959	0.0282162	0.96065	0.977387	non	-0.0703438	0.9048	0.944884	non	0.0985601	0.88025	0.93013	non	non					DH			ROS
FGSG_01631	conserved hypothetical protein	IPR000326 Phosphatidic acid phosphatase type 2/haloperoxidase	4.85615	16.3645	1.23014	1.56812	0.02255	0.0738481	non	-1.39282	0.0302	0.0921024	non	2.96093	0.0024	0.0127148	up	non
FGSG_01632	conserved hypothetical protein	IPR011046 WD40 repeat-like-containing domain;IPR015943 WD40/YVTN repeat-like-containing domain	82.1761	29.0263	13.9741	-1.46994	0.00825	0.0342138	non	-2.4737	5e-05	0.000429738	down	1.00376	0.07235	0.176072	non	Inf-Down
FGSG_01633	conserved hypothetical protein	IPR018015 Bladder cancer-related BC10-like	82.9357	36.5545	52.6819	-1.1603	0.098	0.218662	non	-0.644849	0.38695	0.553319	non	-0.51545	0.5066	0.661276	non	non									CT
FGSG_01634	conserved hypothetical protein	n.d.	33.932	30.5673	17.0118	-0.146118	0.76175	0.854477	non	-0.955607	0.0617	0.156879	non	0.809489	0.1427	0.284289	non	non
FGSG_01635	conserved hypothetical protein	n.d.	1.74813	2.33253	1.06692	0.278168	0.75405	0.849246	non	-0.410968	0.61815	0.751361	non	0.689135	0.47225	0.631767	non	non
FGSG_01636	conserved hypothetical protein	n.d.	14.5376	7.56543	3.84884	-0.859166	0.18095	0.334826	non	-1.68005	0.0157	0.0560951	non	0.820886	0.20845	0.368157	non	non							PE		CS
FGSG_01638	related to pathway-specific nitrogen regulator	IPR001138 Zn(2)-C6 fungal-type DNA-binding domain;IPR007219 Transcription factor, fungi	58.1068	4.79903	2.01981	-3.34944	5e-05	0.000429738	down	-4.29079	5e-05	0.000429738	down	0.941354	0.12865	0.264474	non	Inf-Down	TF
FGSG_01639	related to enoyl-CoA hydratase/isomerase	IPR001753 Crotonase, core	203.403	29.3435	26.6341	-2.75196	5e-05	0.000429738	down	-2.88689	5e-05	0.000429738	down	0.134938	0.836	0.902754	non	Inf-Down
FGSG_01640	related to mannosyltransferase alg2	IPR001296 Glycosyl transferase, family 1	8.97845	6.58459	6.507	-0.395745	0.4953	0.651641	non	-0.410579	0.4722	0.631728	non	0.0148347	0.98365	0.990382	non	non						CAZyme
FGSG_01642	related to lipoyltransferase	IPR004143 Biotin/lipoate A/B protein ligase	62.5505	20.8639	7.86172	-1.53935	0.0286	0.0884081	non	-2.84224	5e-05	0.000429738	down	1.30289	0.08065	0.190343	non	Inf-Down
FGSG_01643	probable chorismate synthase/flavin reductase, NADPH-dependent	IPR000453 Chorismate synthase;IPR020541 Chorismate synthase, conserved site	21.2084	45.4954	58.7826	1.06598	0.1184	0.249797	non	1.42862	0.0396	0.112917	non	-0.362638	0.6109	0.745745	non	non
FGSG_01644	related to MDR1 - Mac1p interacting protein	IPR000195 Rab-GAP/TBC domain	9.51614	3.16546	2.52446	-1.33606	0.00995	0.0395519	non	-1.57713	0.0046	0.0215876	non	0.241074	0.623	0.755149	non	non
FGSG_01645	conserved hypothetical protein	IPR001611 Leucine-rich repeat;IPR003591 Leucine-rich repeat, typical subtype	5.61764	2.06845	0.975636	-1.10881	0.0224	0.0734751	non	-1.744	0.0009	0.00557314	non	0.635193	0.1605	0.308588	non	non				PK
FGSG_01648	conserved hypothetical protein	IPR006076 FAD dependent oxidoreductase	33.4954	20.1245	20.7237	-0.707487	0.2397	0.403001	non	-0.667134	0.2625	0.425895	non	-0.0403527	0.94885	0.970611	non	non								ROS
FGSG_01649	related to GTPase Rho	IPR001806 Small GTPase superfamily;IPR003578 Small GTPase superfamily, Rho type	0	0	0	0	1	1	non	0	1	1	non	0	1	1	non	non
FGSG_01650	related to PNG1 - protein with de-N-glycosylation function (N-glycanase)	IPR018325 Rad4/PNGase transglutaminase-like fold	25.9188	13.3215	5.85865	-0.910431	0.10435	0.228556	non	-1.97262	0.0033	0.0165269	non	1.06219	0.111	0.238698	non	non
FGSG_01651	conserved hypothetical protein	n.d.	17.5808	17.4874	16.1042	-0.00727027	0.9909	0.994427	non	-0.119462	0.8375	0.903701	non	0.112192	0.86545	0.921015	non	non
FGSG_01652	conserved hypothetical protein	IPR013969 Oligosaccharide biosynthesis protein Alg14-like	3.59162	6.75065	7.06721	0.755314	0.27905	0.443077	non	0.813067	0.24805	0.41164	non	-0.0577525	0.93695	0.963669	non	non						CAZyme
FGSG_01653	related to RSM25 - mitochondrial ribosomal protein, small subunit	IPR016939 Ribosomal protein S25, mitochondrial	236.522	211.785	395.408	-0.158665	0.7602	0.853432	non	0.738925	0.1581	0.305334	non	-0.89759	0.12115	0.253717	non	non
FGSG_01654	conserved hypothetical protein	IPR002885 Pentatricopeptide repeat	34.7675	13.5161	18.2168	-1.301	0.033	0.0984763	non	-0.896281	0.1354	0.274109	non	-0.404714	0.5182	0.671071	non	non
FGSG_01655	related to cytochrome-c oxidase chain VIIc	IPR004202 Cytochrome c oxidase subunit VIIc	6986.59	7337.67	11865	0.0707237	0.8825	0.931489	non	0.763967	0.1255	0.259955	non	-0.693243	0.20275	0.361315	non	non								ROS
FGSG_01656	probable ATP dependent RNA helicase	IPR001650 Helicase, C-terminal;IPR011545 DNA/RNA helicase, DEAD/DEAH box type, N-terminal;IPR012961 DSH, C-terminal;IPR014001 DEAD-like helicase;IPR016438 RNA helicase, ATP-dependent, SK12/DOB1	113.143	12.0886	6.70854	-3.12446	0.00055	0.00364259	down	-3.88824	5e-05	0.000429738	down	0.763781	0.2656	0.429019	non	Inf-Down
FGSG_01657	conserved hypothetical protein	IPR019413 Uncharacterised protein family UPF0645, transmembrane;IPR019955 Ubiquitin supergroup	38.2592	24.6519	15.948	-0.613965	0.3023	0.467759	non	-1.21192	0.0356	0.104231	non	0.597951	0.34225	0.509324	non	non
FGSG_01659	conserved hypothetical protein	IPR000073 Alpha/beta hydrolase fold-1	58.8584	14.0337	14.2328	-1.99335	0.00635	0.0278561	non	-1.97437	0.00155	0.00883324	non	-0.018981	0.97565	0.985801	non	non
FGSG_01660	conserved hypothetical protein	n.d.	76.3955	0	0.0978482	-6.27418	5e-05	0.000429738	down	-6.1395	0.2349	0.397789	down	-0.134679	1	1	non	Inf-Down							PE		CS
FGSG_01661	related to E.coli dioxygenase	IPR003819 Taurine catabolism dioxygenase TauD/TfdA	0	2.57815	18.2671	1.83921	5e-05	0.000429738	non	4.26807	5e-05	0.000429738	up	-2.42885	0.00565	0.0254126	down	Inf-UP								ROS
FGSG_01662	related to permease	IPR011701 Major facilitator superfamily;IPR016196 Major facilitator superfamily domain, general substrate transporter	0.0373972	1.46639	2.05642	1.24943	0.2429	0.406304	non	1.55887	0.24295	0.406363	non	-0.309442	0.63445	0.763925	non	non		TP
FGSG_01664	conserved hypothetical protein	IPR001810 F-box domain, cyclin-like	1.70914	0.952811	1.61574	-0.472283	0.34715	0.514262	non	-0.0506158	0.92845	0.958792	non	-0.421667	0.4571	0.618447	non	non
FGSG_01665	probable signal transduction scaffold protein, essential for virulence and fertility	IPR001680 WD40 repeat;IPR011046 WD40 repeat-like-containing domain;IPR013258 Striatin, N-terminal;IPR015943 WD40/YVTN repeat-like-containing domain;IPR017986 WD40-repeat-containing domain;IPR019781 WD40 repeat, subgroup;IPR019782 WD40 repeat 2;IPR020472 G-protein beta WD-40 repeat	53.3397	33.2725	18.1112	-0.664955	0.22465	0.386603	non	-1.50759	0.0108	0.0421072	non	0.842633	0.1964	0.353606	non	non
FGSG_01666	related to DNA repair protein RAD14	IPR000465 XPA;IPR009061 DNA binding domain, putative;IPR022656 XPA C- terminal;IPR022658 XPA, conserved site	34.86	14.5979	7.4713	-1.20102	0.0756	0.181714	non	-2.08172	0.0037	0.0181444	down	0.880697	0.1724	0.323949	non	Inf-Down								ROS
FGSG_01667	probable PHO88 (involved in phosphate transport)	IPR012098 Inorganic phosphate transporter Pho88, fungi;IPR019263 Inorganic phosphate transporter Pho88	226.507	266.609	289.001	0.234216	0.6385	0.766948	non	0.350147	0.48055	0.639034	non	-0.115931	0.83495	0.902077	non	non		TP							CT
FGSG_01668	conserved hypothetical protein	n.d.	4.98833	1.21235	1.80429	-1.43657	0.10085	0.223092	non	-1.09452	0.12905	0.265046	non	-0.342056	0.63915	0.76743	non	non
FGSG_01669	conserved hypothetical protein	IPR001138 Zn(2)-C6 fungal-type DNA-binding domain	4.19028	0.700049	3.98878	-1.61024	0.0911	0.207666	non	-0.0571253	0.94785	0.970032	non	-1.55311	0.07745	0.184853	non	non	TF
FGSG_01670	conserved hypothetical protein	n.d.	153.7	48.5835	69.6134	-1.64154	0.00855	0.0351699	non	-1.13146	0.10535	0.230083	non	-0.510082	0.48225	0.640496	non	non
FGSG_01671	conserved hypothetical protein	IPR004861 Protein-tyrosine phosphatase, SIW14-like;IPR016130 Protein-tyrosine phosphatase, active site	81.499	22.432	13.8835	-1.8159	0.0111	0.0430264	non	-2.47066	0.00015	0.00116684	down	0.654766	0.3625	0.529542	non	Inf-Down								ROS
FGSG_01672	probable thiamine repressed nmt1 protein	IPR015168 NMT1/THI5-like	395.201	84.5877	69.7261	-2.21076	0.00025	0.00183247	down	-2.48592	5e-05	0.000429738	down	0.275161	0.64965	0.775198	non	Inf-Down
FGSG_01673	conserved hypothetical protein	IPR021765 Protein of unknown function DUF3328	30.0787	0	0.115431	-4.95785	5e-05	0.000429738	down	-4.80025	0.20275	0.361315	down	-0.157601	1	1	non	Inf-Down
FGSG_01674	conserved hypothetical protein	n.d.	211.787	0.134653	0.50972	-7.55102	0.1838	0.338323	down	-7.13899	0.0976	0.218036	down	-0.41203	1	1	non	Inf-Down							PE		CS
FGSG_01675	probable DIP5 - glutamate and aspartate permease	IPR002293 Amino acid/polyamine transporter I;IPR004840 Amino acid permease, conserved site;IPR004841 Amino acid permease domain	1622.65	1060.58	323.342	-0.613028	0.2882	0.452758	non	-2.32365	0.0004	0.00276282	down	1.71063	0.003	0.0152857	non	Inf-Down		TP									C06
FGSG_01676	hypothetical protein	n.d.	24.6293	24.3384	17.7086	-0.0164686	0.9867	0.992052	non	-0.454092	0.6142	0.748333	non	0.437624	0.66945	0.789885	non	non											C06
FGSG_01677	conserved hypothetical protein	IPR001461 Peptidase A1;IPR009007 Peptidase aspartic, catalytic;IPR021109 Peptidase aspartic	0	0.257656	0.022377	0.330737	1	1	non	0.0319273	1	1	non	0.29881	1	1	non	non											C06
FGSG_01678	conserved hypothetical protein	n.d.	0	0	0	0	1	1	non	0	1	1	non	0	1	1	non	non											C06
FGSG_01679	conserved hypothetical protein	n.d.	0	0	0	0	1	1	non	0	1	1	non	0	1	1	non	non											C06
FGSG_01681	conserved hypothetical protein	IPR011095 D-alanine--D-alanine ligase, C-terminal;IPR011761 ATP-grasp fold;IPR013815 ATP-grasp fold, subdomain 1;IPR013816 ATP-grasp fold, subdomain 2	105.656	12.1098	13.4371	-3.02425	5e-05	0.000429738	down	-2.88511	0.00015	0.00116684	down	-0.139135	0.8364	0.903011	non	Inf-Down											C06
FGSG_01685	related to beta-glucosidase	IPR001360 Glycoside hydrolase, family 1;IPR013781 Glycoside hydrolase, subgroup, catalytic domain;IPR017853 Glycoside hydrolase, superfamily	39.631	0.364587	2.32585	-4.89604	0.00525	0.0239688	down	-3.61079	0.00015	0.00116684	down	-1.28526	0.04995	0.134256	non	Inf-Down						CAZyme			CS
FGSG_01686	related to alcohol dehydrogenase, class C	IPR002085 Alcohol dehydrogenase superfamily, zinc-type;IPR002328 Alcohol dehydrogenase, zinc-type, conserved site;IPR011032 GroES-like;IPR013149 Alcohol dehydrogenase, C-terminal;IPR013154 Alcohol dehydrogenase GroES-like;IPR016040 NAD(P)-binding domain	5.4275	1.11975	0.106494	-1.60036	0.0798	0.188869	non	-2.53826	0.1859	0.340907	down	0.937898	1	1	non	Inf-Down					DH			ROS
FGSG_01687	conserved hypothetical protein	IPR021833 Protein of unknown function DUF3425	12.2091	10.5034	10.484	-0.199472	0.75725	0.851417	non	-0.201907	0.7301	0.832818	non	0.0024351	0.9928	0.99552	non	non
FGSG_01688	conserved hypothetical protein	IPR011058 Cyanovirin-N	3.46294	0	0.637473	-2.15799	0.0001	0.000811542	down	-1.44652	0.09095	0.207416	non	-0.711471	1	1	non	Inf-Down									CS
FGSG_01689	conserved hypothetical protein	IPR011991 Winged helix-turn-helix transcription repressor DNA-binding;IPR014048 Methylated-DNA-[protein]-cysteine S-methyltransferase, DNA binding	29.3601	29.5557	42.4963	0.00926499	0.99125	0.994633	non	0.518716	0.4464	0.608774	non	-0.509451	0.5116	0.665524	non	non	TF
FGSG_01690	related to kinesin-like protein	IPR001752 Kinesin, motor domain;IPR019821 Kinesin, motor region, conserved site	61.5684	10.4032	4.98919	-2.456	0.00055	0.00364259	down	-3.385	5e-05	0.000429738	down	0.929006	0.17645	0.329187	non	Inf-Down
FGSG_01691	conserved hypothetical protein	IPR006166 ERCC4 domain	4.36921	3.39193	1.761	-0.289855	0.6243	0.756145	non	-0.959519	0.11675	0.247337	non	0.669664	0.21455	0.375115	non	non
FGSG_01693	conserved hypothetical protein	IPR022124 Protein of unknown function DUF3659	10.7811	3.46039	1.60747	-1.40123	0.0631	0.159456	non	-2.17575	0.00035	0.00246023	down	0.774519	0.20235	0.360841	non	Inf-Down
FGSG_01694	conserved hypothetical protein	IPR022124 Protein of unknown function DUF3659	164.416	17.9471	33.4516	-3.12605	5e-05	0.000429738	down	-2.26346	0.00035	0.00246023	down	-0.862594	0.19225	0.348651	non	Inf-Down
FGSG_01695	conserved hypothetical protein	n.d.	76.0608	1.72367	2.96193	-4.82237	0.03945	0.112593	down	-4.28172	0.01135	0.043779	down	-0.540651	0.63255	0.762485	non	Inf-Down
FGSG_01698	related to nitrilases, putative pseudogene	IPR003010 Nitrilase/cyanide hydratase and apolipoprotein N-acyltransferase	147.975	387.298	205.545	1.38209	0.01505	0.0543043	non	0.471386	0.3577	0.524807	non	0.910708	0.09405	0.212388	non	non
FGSG_01699	probable recombinational repair protein mus-23	IPR003701 DNA repair exonuclease;IPR004843 Metallophosphoesterase domain;IPR007281 Mre11, DNA-binding	12.87	7.58613	5.14875	-0.691888	0.2592	0.422743	non	-1.1736	0.03695	0.107167	non	0.481715	0.4544	0.616018	non	non
FGSG_01700	conserved hypothetical protein	n.d.	3.91642	0.230934	1.77561	-1.99785	0.0479	0.13012	non	-0.824803	0.17865	0.331964	non	-1.17305	0.04505	0.124302	non	non
FGSG_01701	conserved hypothetical protein	IPR005645 Serine hydrolase FSH	66.1913	47.8949	29.377	-0.45859	0.45425	0.615882	non	-1.1453	0.0629	0.15909	non	0.686705	0.30205	0.467501	non	non
FGSG_01702	conserved hypothetical protein	IPR007461 Ysc84 actin-binding domain	1922.19	73.189	46.3994	-4.69615	5e-05	0.000429738	down	-5.34249	5e-05	0.000429738	down	0.646336	0.2691	0.432575	non	Inf-Down
FGSG_01703	probable pH-response regulator palA protein	IPR004328 BRO1 domain	75.0864	9.53931	4.86179	-2.85186	0.0017	0.00954084	down	-3.69823	0.00015	0.00116684	down	0.846367	0.15505	0.301285	non	Inf-Down
FGSG_01705	conserved hypothetical protein	IPR001107 Band 7 protein	232.943	4.38919	2.9922	-5.43994	5e-05	0.000429738	down	-5.87283	5e-05	0.000429738	down	0.432884	0.4571	0.618447	non	Inf-Down
FGSG_01706	conserved hypothetical protein	n.d.	0.0864257	0	0	-0.11959	1	1	non	-0.11959	1	1	non	0	1	1	non	non
FGSG_01707	hypothetical protein	IPR001810 F-box domain, cyclin-like	1.0253	0	0.0698282	-1.01814	1	1	non	-0.920756	1	1	non	-0.0973791	1	1	non	non
FGSG_01710	conserved hypothetical protein	IPR011701 Major facilitator superfamily;IPR016196 Major facilitator superfamily domain, general substrate transporter	35.9413	28.2053	19.3656	-0.339004	0.5891	0.728689	non	-0.8591	0.1632	0.312149	non	0.520096	0.4326	0.596142	non	non		TP
FGSG_01711	related to cholinesterase	IPR002018 Carboxylesterase, type B	0.0113642	7.41933	7.31664	3.0574	0.1314	0.26839	up	3.0397	0.1314	0.26839	up	0.0177046	0.9802	0.988395	non	Inf-UP									CT
FGSG_01712	related to allantoate permease	IPR011701 Major facilitator superfamily;IPR016196 Major facilitator superfamily domain, general substrate transporter	5.2684	61.1349	28.4567	3.30923	5e-05	0.000429738	up	2.23243	0.00025	0.00183247	up	1.07681	0.0988	0.219919	non	Inf-UP		TP
FGSG_01713	related to amidohydrolase family protein	IPR011059 Metal-dependent hydrolase, composite domain;IPR013108 Amidohydrolase 3	2.57174	23.4552	13.6341	2.77544	0.0015	0.00859285	up	2.03464	0.0106	0.0415035	up	0.740807	0.29135	0.456096	non	Inf-UP
FGSG_01714	conserved hypothetical protein	n.d.	0	0	0	0	1	1	non	0	1	1	non	0	1	1	non	non
FGSG_01717	related to delta-5/delta-6 fatty acid desaturase	IPR001199 Cytochrome b5;IPR005804 Fatty acid desaturase, type 1;IPR012171 Fatty acid/sphingolipid desaturase	96.2072	36.7678	17.9189	-1.36391	0.0211	0.0702191	non	-2.36123	0.0001	0.000811542	down	0.997329	0.10585	0.23083	non	Inf-Down								ROS
FGSG_01718	conserved hypothetical protein	IPR001810 F-box domain, cyclin-like;IPR020683 Ankyrin repeat-containing domain	1.10772	0	0.0677009	-1.07568	1	1	non	-0.981176	1	1	non	-0.0945076	1	1	non	non
FGSG_01719	conserved hypothetical protein	IPR020683 Ankyrin repeat-containing domain	0	0	0	0	1	1	non	0	1	1	non	0	1	1	non	non
FGSG_01722	related to trichodiene oxygenase cytochrome P450	IPR001128 Cytochrome P450;IPR002401 Cytochrome P450, E-class, group I;IPR017972 Cytochrome P450, conserved site	0	0	0.17493	0	1	1	non	0.232575	1	1	non	-0.232575	1	1	non	non								ROS
FGSG_01723	conserved hypothetical protein	n.d.	0	0.958639	1.56201	0.969852	1	1	non	1.35728	0.00375	0.01834	non	-0.387425	0.37865	0.545243	non	non							PE		CS
FGSG_01724	conserved hypothetical protein	IPR001138 Zn(2)-C6 fungal-type DNA-binding domain;IPR007219 Transcription factor, fungi	4.57177	1.31487	3.26835	-1.2672	0.0334	0.0993761	non	-0.384457	0.5352	0.685202	non	-0.882747	0.1495	0.293783	non	non	TF
FGSG_01725	related to heterokaryon incompatibility protein	IPR010730 Heterokaryon incompatibility	5.29291	2.05912	1.09891	-1.04061	0.08975	0.205502	non	-1.58409	0.0105	0.0412048	non	0.543476	0.23815	0.401351	non	non
FGSG_01726	hypothetical protein	n.d.	0	0	0.118147	0	1	1	non	0.16111	1	1	non	-0.16111	1	1	non	non
FGSG_01727	conserved hypothetical protein	n.d.	0.0899585	2.13623	1.80296	1.52476	0.1704	0.321416	non	1.36268	0.1706	0.321669	non	0.16208	0.80505	0.883081	non	non									CT
FGSG_01728	conserved hypothetical protein	IPR018535 Domain of unknown function DUF1996	0.705814	19.9789	55.8231	3.62041	0.16145	0.30984	up	5.05795	0.1613	0.309636	up	-1.43754	0.0549	0.143976	non	Inf-UP									CS
FGSG_01729	conserved hypothetical protein	IPR008794 Proline racemase	0	0	0	0	1	1	non	0	1	1	non	0	1	1	non	non
FGSG_01730	probable D-amino-acid oxidase	IPR006076 FAD dependent oxidoreductase;IPR006181 D-amino acid oxidase, conserved site;IPR016040 NAD(P)-binding domain;IPR023209 D-amino-acid oxidase	6.66535	3.62826	4.33033	-0.727882	0.2806	0.444717	non	-0.524127	0.41195	0.576986	non	-0.203755	0.7665	0.857679	non	non								ROS	CT
FGSG_01731	related to transcription factor, SIN3 binding	IPR007219 Transcription factor, fungi	62.7636	2.0908	1.12494	-4.36668	0.00015	0.00116684	down	-4.90724	5e-05	0.000429738	down	0.540558	0.4071	0.572437	non	Inf-Down	TF										C07
FGSG_01734	related to quinate transport protein	IPR003663 Sugar/inositol transporter;IPR005828 General substrate transporter;IPR005829 Sugar transporter, conserved site;IPR016196 Major facilitator superfamily domain, general substrate transporter;IPR020846 Major facilitator superfamily domain	1.84575	1.01388	0.485694	-0.498831	0.33985	0.506919	non	-0.937672	0.08345	0.195074	non	0.438841	1	1	non	non		TP									C07
FGSG_01735	hypothetical protein	IPR001138 Zn(2)-C6 fungal-type DNA-binding domain	7.74027	6.18117	3.18194	-0.283459	0.64275	0.770087	non	-1.06351	0.10675	0.232195	non	0.780047	0.22865	0.390858	non	non	TF										C07
FGSG_01736	conserved hypothetical protein	IPR018712 Domain of unknown function DUF2235	0	0	0	0	1	1	non	0	1	1	non	0	1	1	non	non									NS		C07
FGSG_01737	related to epoxide hydrolase	IPR000639 Epoxide hydrolase-like;IPR010497 Epoxide hydrolase, N-terminal;IPR016292 Epoxide hydrolase	0	0	0	0	1	1	non	0	1	1	non	0	1	1	non	non								ROS			C07
FGSG_01738	related to farnesyltranstransferase (al-3)	IPR000092 Polyprenyl synthetase;IPR008949 Terpenoid synthase;IPR017446 Polyprenyl synthetase-related	0	0	0	0	1	1	non	0	1	1	non	0	1	1	non	non											C07
FGSG_01739	related to trichodiene oxygenase cytochrome P450	IPR001128 Cytochrome P450;IPR002401 Cytochrome P450, E-class, group I;IPR017972 Cytochrome P450, conserved site	1.35129	0.463408	0.547579	-0.68412	0.1664	0.316312	non	-0.603439	0.28	0.44409	non	-0.080681	1	1	non	non								ROS			C07
FGSG_01740	related to cytochrome P450 monooxigenase	IPR001128 Cytochrome P450;IPR002401 Cytochrome P450, E-class, group I;IPR017972 Cytochrome P450, conserved site	0	0	0.0140709	0	1	1	non	0.0201585	1	1	non	-0.0201585	1	1	non	non								ROS			C07
FGSG_01741	related to flavin-containing monooxygenase	IPR000960 Flavin monooxygenase FMO;IPR020946 Flavin monooxygenase-like	0	0	0	0	1	1	non	0	1	1	non	0	1	1	non	non								ROS			C07
FGSG_01742	related to aflatoxin B1 aldehyde reductase	IPR001395 Aldo/keto reductase;IPR020471 Aldo/keto reductase subgroup;IPR023210 NADP-dependent oxidoreductase domain	0	0.468097	0	0.553947	1	1	non	0	1	1	non	0.553947	1	1	non	non											C07
FGSG_01743	probable acetyl-CoA synthetase	IPR000873 AMP-dependent synthetase/ligase;IPR011904 Acetate-CoA ligase;IPR020845 AMP-binding, conserved site;IPR024597 Acyl-CoA synthase, domain of unknown function DUF3448	33.4134	18.5822	9.54383	-0.813428	0.18645	0.341594	non	-1.70657	0.01125	0.0434785	non	0.893144	0.19735	0.354778	non	non											C07
FGSG_01744	conserved hypothetical protein	IPR013216 Methyltransferase type 11	24.833	275.081	151.065	3.4178	5e-05	0.000429738	up	2.5574	0.0005	0.00335559	up	0.860403	0.1172	0.247992	non	Inf-UP											C07
FGSG_01745	related to pisatin demethylase cytochrome P450	IPR001128 Cytochrome P450;IPR002401 Cytochrome P450, E-class, group I;IPR017972 Cytochrome P450, conserved site	3.90065	5.79421	16.0818	0.471333	0.48865	0.645941	non	1.80141	0.01325	0.049261	non	-1.33008	0.10335	0.227032	non	non								ROS	CS
FGSG_01746	conserved hypothetical protein	IPR000868 Isochorismatase-like	163.878	14.0754	109.651	-3.45113	5e-05	0.000429738	down	-0.575382	0.3692	0.536091	non	-2.87575	0.0009	0.00557314	down	Inf-Down
FGSG_01747	hypothetical protein	n.d.	40.1052	0.821038	4.6315	-4.49649	0.0054	0.0245198	down	-2.86773	0.0005	0.00335559	down	-1.62876	0.05755	0.149083	non	Inf-Down
FGSG_01748	conserved hypothetical protein	IPR013781 Glycoside hydrolase, subgroup, catalytic domain;IPR017853 Glycoside hydrolase, superfamily	1.01719	3.09735	1.68791	1.02234	0.06685	0.166359	non	0.414138	0.43685	0.600074	non	0.608206	0.34615	0.513254	non	non						CAZyme			CS
FGSG_01749	conserved hypothetical protein	n.d.	10.723	0	0	-3.55127	5e-05	0.000429738	down	-3.55127	5e-05	0.000429738	down	0	1	1	non	Inf-Down									CT
FGSG_01751	conserved hypothetical protein	IPR000719 Protein kinase, catalytic domain;IPR008266 Tyrosine-protein kinase, active site;IPR011009 Protein kinase-like domain;IPR017442 Serine/threonine-protein kinase-like domain	0.106364	2.4277	1.0618	1.63141	0.25305	0.416638	non	0.898078	1	1	non	0.733336	0.2573	0.420809	non	non				PK
FGSG_01752	conserved hypothetical protein	n.d.	0	0	0.818458	0	1	1	non	0.862716	1	1	non	-0.862716	1	1	non	non
FGSG_01754	conserved hypothetical protein	n.d.	0	0	0.363455	0	1	1	non	0.447267	1	1	non	-0.447267	1	1	non	non							PE		CS
FGSG_01755	conserved hypothetical protein	IPR016181 Acyl-CoA N-acyltransferase	0	4.13889	20.2823	2.36146	5e-05	0.000429738	up	4.41158	5e-05	0.000429738	up	-2.05013	0.02115	0.0703437	down	Inf-UP
FGSG_01756	conserved hypothetical protein	n.d.	0.318851	3.36942	1.42476	1.72816	0.2599	0.423424	non	0.87856	0.3543	0.521449	non	0.8496	0.4247	0.588898	non	non
FGSG_01757	related to E.coli galactoside O-acetyltransferase	IPR001451 Bacterial transferase hexapeptide repeat;IPR011004 Trimeric LpxA-like;IPR024688 Maltose/galactoside acetyltransferase	52.6701	55.0749	84.1942	0.0632366	0.92175	0.954923	non	0.666637	0.32015	0.486652	non	-0.6034	0.3801	0.546655	non	non
FGSG_01758	related to monoamine oxidase N	IPR001613 Flavin amine oxidase;IPR002937 Amine oxidase	0.697077	1.79498	0.0440956	0.719786	0.2874	0.451901	non	-0.700798	1	1	non	1.42058	0.2514	0.415053	non	non								ROS
FGSG_01759	probable aldehyde dehydrogenase	IPR015590 Aldehyde dehydrogenase domain;IPR016161 Aldehyde/histidinol dehydrogenase;IPR016162 Aldehyde dehydrogenase, N-terminal;IPR016163 Aldehyde dehydrogenase, C-terminal	0	2.16922	1.37813	1.66413	5e-05	0.000429738	non	1.24983	5e-05	0.000429738	non	0.4143	0.5388	0.688185	non	non					DH			ROS
FGSG_01760	conserved hypothetical protein	IPR001138 Zn(2)-C6 fungal-type DNA-binding domain	11.2485	15.1326	6.15002	0.397374	0.5677	0.711681	non	-0.776586	0.2766	0.440432	non	1.17396	0.06655	0.165816	non	non	TF
FGSG_01761	probable peroxisomal amine oxidase (copper-containing)	IPR000269 Copper amine oxidase;IPR015798 Copper amine oxidase, C-terminal	0	1.11693	0.240869	1.08197	1	1	non	0.311351	1	1	non	0.770623	1	1	non	non								ROS
FGSG_01762	related to HNM1 - Choline permease	IPR002293 Amino acid/polyamine transporter I;IPR004841 Amino acid permease domain	2.85032	2.06693	0.673913	-0.328183	0.6371	0.765887	non	-1.20175	0.0425	0.119054	non	0.873571	0.14245	0.283938	non	non		TP
FGSG_01763	conserved hypothetical protein	n.d.	0	0	0.559729	0	1	1	non	0.641295	1	1	non	-0.641295	1	1	non	non									CS
FGSG_01764	related to hydrophobin	n.d.	14.9207	44.6091	42.1066	1.51842	0.02445	0.078523	non	1.43701	0.0858	0.198993	non	0.0814129	0.91195	0.949125	non	non									CS
FGSG_01765	related to epoxide hydrolase	IPR000073 Alpha/beta hydrolase fold-1;IPR000639 Epoxide hydrolase-like;IPR010497 Epoxide hydrolase, N-terminal;IPR016292 Epoxide hydrolase	3.89563	8.11507	51.1006	0.896759	0.19495	0.351835	non	3.41173	0.00035	0.00246023	up	-2.51497	0.00035	0.00246023	down	Inf-UP								ROS
FGSG_01766	related to D-alanine aminotransferase	IPR001544 Aminotransferase, class IV	1.66747	1.00805	8.89824	-0.409677	0.58325	0.724106	non	1.8917	0.061	0.155577	non	-2.30138	0.0233	0.0756887	down	non
FGSG_01767	related to pisatin demethylase	IPR001128 Cytochrome P450;IPR002403 Cytochrome P450, E-class, group IV	379.51	77.7012	53.3784	-2.27348	0.00015	0.00116684	down	-2.80683	5e-05	0.000429738	down	0.533352	0.3941	0.560147	non	Inf-Down								ROS	CT
FGSG_01768	conserved hypothetical protein	IPR016181 Acyl-CoA N-acyltransferase	26.0364	179.124	144.645	2.73602	0.00305	0.0154934	up	2.42948	0.007	0.0300824	up	0.306534	0.60725	0.742925	non	Inf-UP
FGSG_01769	conserved hypothetical protein	n.d.	4.93899	8.82597	5.20725	0.726382	0.32875	0.495565	non	0.0637366	0.9368	0.963577	non	0.662646	0.4345	0.5979	non	non
FGSG_01770	conserved hypothetical protein	n.d.	0	72.1646	29.0857	6.19307	5e-05	0.000429738	up	4.91101	5e-05	0.000429738	up	1.28207	0.14525	0.287894	non	Inf-UP									CT
FGSG_01771	conserved hypothetical protein	n.d.	0	63.7995	20.3658	6.01791	5e-05	0.000429738	up	4.41723	5e-05	0.000429738	up	1.60068	0.061	0.155577	non	Inf-UP							PE		CS
FGSG_01772	conserved hypothetical protein	n.d.	0.161047	0	0.742903	-0.215426	1	1	non	0.586066	1	1	non	-0.801492	1	1	non	non
FGSG_01773	conserved hypothetical protein	IPR008030 NmrA-like;IPR016040 NAD(P)-binding domain	0	0	0	0	1	1	non	0	1	1	non	0	1	1	non	non
FGSG_01776	hypothetical protein	n.d.	0	0	0	0	1	1	non	0	1	1	non	0	1	1	non	non							PE		CS
FGSG_01777	conserved hypothetical protein	n.d.	0	3.26439	1.33339	2.09234	0.0001	0.000811542	up	1.22243	0.00085	0.00530621	non	0.869912	0.41655	0.581269	non	Inf-UP
FGSG_01778	conserved hypothetical protein	n.d.	0	0.618384	0	0.694554	1	1	non	0	1	1	non	0.694554	1	1	non	non							PE		CS
FGSG_01779	hypothetical protein	n.d.	1.41769	0.370485	0.266181	-0.818943	0.0984	0.219296	non	-0.933146	0.1071	0.23272	non	0.114203	1	1	non	non
FGSG_01780	hypothetical protein	n.d.	6.06962	8.4743	1.25109	0.422387	0.52635	0.677898	non	-1.65101	0.01765	0.061318	non	2.0734	0.00815	0.0338856	up	non
[truncated: 12,282 more rows]

## Sheet: TF
TF	Description		FPKM			RH vs. MY		IC vs. MY		RH vs. IC		Infection
[truncated: 893 more rows]

## Sheet: TP
TP	Description		FPKM			RH vs. MY		IC vs. MY		RH vs. IC		Infection
[truncated: 680 more rows]

## Sheet: HM
HM	Description		FPKM			RH vs. MY		IC vs. MY		RH vs. IC		Infection
[truncated: 105 more rows]

[truncated: 8 more sheets: PK, DH, ROS, CAZyme, PE, TMR, SMC, TND]
