# Supplementary material for: Infection cushions of Fusarium graminearum are fungal arsenals for wheat infection
Source: Mol Plant Pathol. 2020 Jun 23;21(8):1070–87. doi: 10.1111/mpp.12960 (PMC7368127; doi:10.1111/mpp.12960)
Supplement: Supplementary file 25 [file MPP-21-1070-s025.xlsx]

## Sheet: Secretome predictions - Legend
Data set S2_Gene Family IPIDs For the predicton of secreted proteins on the whole proteoms we applied a pipeline approach. First we filtered on proteins targeted as secreted by SignalP 4.1 (Petersen TN et al. 2011) with a D-cutoff ≥ 0.45 (for SingalP-noTM networks); ≥ 0.5 (for SingalP-TM networks) and a TargetP RC score less than four (Emanuelsson O et al 2004) or a SecretomeP with a cutoff score…
	Code	Protein/Gene code
	Protein length	aa length
TargetP	MTP	Mitochondrial targeted protein score
	SP	Secreted protein score
	Other	Other target score
	Target
	RC	Reliability score
	TPLEN	Target peptide length
	TMHMM	Transmembrane domains
SecretomeP	NN-score
	Odds
	Weighted by prior
	Warning
	WoLF PSORT	WP output
SignalP 4.1	SignalP-D-score	D-score
	SignalP	D-cutoff ≥ 0.45 (for SingalP-noTM networks); ≥ 0.5 (for SingalP-TM networks)
	SignalP network
	Cysteins
	Secretion class	SP - secreted proteins >=300aa; SSP - Small secreted protein <300aa; NCSP - Non classical secreted protein >=300aa; SNCSP - Small non classical secreted protein <300 aa

## Sheet: Transcription factors
IPR	IPR DESCR
IPR000058	Zinc finger, AN1-type
IPR000232	Heat shock factor (HSF)-type, DNA-binding
IPR000306	Zinc finger, FYVE-type
IPR000433	Zinc finger, ZZ-type
IPR000571	Zinc finger, CCCH-type
IPR000637	HMG-I/HMG-Y, DNA-binding, conserved site
IPR000679	Zinc finger, GATA-type;
IPR000690	Zinc finger, C2H2-type matrin
IPR000792	Transcription regulator LuxR, C-terminal	n.d.
IPR000812	Transcription factor TFIIB
IPR000818	TEA/ATTS
IPR000967	Zinc finger, NF-X1-type
IPR001005	SANT/Myb domain
IPR001083	Copper fist DNA-binding
IPR001138	Zn(2)-C6 fungal-type DNA-binding domain
IPR001222	Zinc finger, TFIIS-type
IPR001289	CCAAT-binding transcription factor, subunit B
IPR001293	Zinc finger, TRAF-type
IPR001356	Homeobox domain
IPR001387	Cro/C1-type helix-turn-helix domain
IPR001510	Zinc finger, PARP-type
IPR001533	Transcriptional coactivator/pterin dehydratase
IPR001594	Zinc finger, DHHC-type, palmitoyltransferase
IPR001606	ARID/BRIGHT DNA-binding domain
IPR001607	Zinc finger, UBP-type
IPR001766	Transcription factor, fork head
IPR001781	Zinc finger, LIM-type
IPR001841	Zinc finger, RING-type
IPR001876	Zinc finger, RanBP2-type
IPR001878	Zinc finger, CCHC-type
IPR001965	Zinc finger, PHD-type
IPR002059	Cold-shock protein, DNA-binding	n.d.
IPR002100	Transcription factor, MADS-box
IPR002112	Transcription factor Jun
IPR002836	DNA-binding TFAR19-related protein
IPR002853	Transcription factor TFIIE, alpha subunit
IPR002867	Zinc finger, C6HC-type
IPR002893	Zinc finger, MYND-type
IPR003034	SAP domain
IPR003120	Transcription factor, STE-like
IPR003126	Zinc finger, N-recognin
IPR003150	DNA-binding RFX-type winged-helix domain
IPR003162	Transcription initiation factor TAFII31
IPR003163	Transcription regulator HTH, APSES-type DNA-binding domain
IPR003166	Transcription factor TFIIE beta subunit, DNA-binding domain
IPR003347	JmjC domain
IPR003349	Transcription factor jumonji, JmjN
IPR003604	Zinc finger, U1-type
IPR003656	Zinc finger, BED-type predicted
IPR003956	Transcription factor, NFYB/HAP3, conserved site
IPR003957	Transcription factor, CBFA/NFYB, DNA topoisomerase
IPR003958	Transcription factor CBF/NF-Y/archaeal histone
IPR004181	Zinc finger, MIZ-type
IPR004198	Zinc finger, C5HC2-type
IPR004330	FAR1 DNA binding domain
IPR004457	Zinc finger, ZPR1-type
IPR004595	TFIIH C1-like domain
IPR004598	Transcription factor TFIIH subunit p52/Tfb2
IPR004600	TFIIH subunit Tfb4/p34
IPR004827	Basic-leucine zipper domain
IPR005011	SART-1 protein
IPR005612	CCAAT-binding factor
IPR006565	Bromodomain transcription factor
IPR006572	Zinc finger, DBF-type
IPR006629	LPS-induced tumor necrosis factor alpha factor
IPR006642	Zinc finger, Rad18-type putative
IPR006895	Zinc finger, Sec23/Sec24-type
IPR007087	Zinc finger, C2H2
IPR007196	CCR4-Not complex component, Not1, C-terminal
IPR007219	Transcription factor domain, fungi
IPR007319	Small-subunit processome, Utp21
IPR007396	Transcriptional regulator PAI 2-type
IPR007527	Zinc finger, SWIM-type
IPR007529	Zinc finger, HIT-type
IPR007582	TFIID subunit, WD40-associated region
IPR007604	CP2 transcription factor
IPR007853	Zinc finger, DNL-type
IPR007872	Zinc finger, DPH-type
IPR007889	DNA binding HTH domain, Psq-type
IPR007900	Transcription initiation factor TFIID component TAF4
IPR008422	Homeobox KN domain
IPR008895	YL1 nuclear
IPR008913	Zinc finger, CHY-type
IPR008967	p53-like transcription factor, DNA-binding
IPR009044	ssDNA-binding transcriptional regulator
IPR009071	High mobility group box domain
IPR009083	Transcription factor IIA, helical
IPR009088	Transcription factor IIA, beta-barrel
IPR009349	Zinc finger, C2HC5-type
IPR010666	Zinc finger, GRF-type
IPR010684	RNA polymerase II transcription factor SIII, subunit A
IPR010770	SGT1
IPR010982	Lambda repressor-like, DNA-binding domain
IPR011011	Zinc finger, FYVE/PHD-type
IPR011016	Zinc finger, RING-CH-type
IPR011039	Transcription Factor IIF, Rap30/Rap74, interaction
IPR011344	Single-strand DNA-binding
IPR011598	Myc-type, basic helix-loop-helix (bHLH) domain
IPR011616	bZIP transcription factor, bZIP-1
IPR011700	Basic leucine zipper
IPR011722	Hemimethylated DNA-binding domain
IPR011991	Winged helix-turn-helix transcription repressor DNA-binding
IPR012170	TFIIH basal transcription factor complex, subunit SSL1
IPR012935	Zinc finger, C3HC-like
IPR013085	Zinc finger, U1-C type
IPR013087	Zinc finger C2H2-type/integrase DNA-binding domain
IPR013088	Zinc finger, NHR/GATA-type
IPR013137	Zinc finger, TFIIB-type
IPR013150	Transcription factor TFIIB, cyclin-related
IPR013767	PAS fold
IPR013910	Transcription factor PAP1
IPR013927	Transcription factor Opi1
IPR013934	Small-subunit processome, Utp13
IPR013993	Zinc finger, N-recognin, metazo
IPR014839	Ribonucleotide reductase, transcriptional regulator CRT10
IPR014857	Zinc finger, RING-like
IPR015088	Zinc finger, DNA-directed DNA polymerase, family B, alpha
IPR015408	Zinc finger, Mcm10/DnaG-type
IPR015416	Zinc finger, H2C2-type, histone UAS binding
IPR015429	Cyclin C/H/T/L
IPR015880	Zinc finger, C2H2-like
IPR016656	Transcription initiation factor TFIIE, beta subunit
IPR016766	Transcription regulator Tri6	n.d.
IPR016827	Transcriptional adaptor 2
IPR017152	RNA polymerase III transcriptional repressor, MAF1
IPR017174	Transcription factor IIIB, Bdp1 subunit, fungi
IPR017455	Zinc finger, FYVE-related
IPR017907	Zinc finger, RING-type, conserved site
IPR017919	Transcription factor TFE/TFIIEalpha HTH domain
IPR017921	Zinc finger, CTCHY-type
IPR017923	Transcription factor IIS, N-terminal
IPR017930	Myb domain
IPR017956	AT hook, DNA-binding motif
IPR017970	Homeobox, conserved site
IPR018004	KilA, N-terminal/APSES-type HTH, DNA-binding
IPR018122	Transcription factor, fork head, conserved site
IPR018287	Hap4 transcription factor, heteromerisation domain
IPR018839	Transcription-silencing protein Clr2
IPR018957	Zinc finger, C3HC4 RING-type
IPR019401	Zinc finger, CHCC-type
IPR019481	Transcription factor TFIIIC, tau55-related
IPR019786	Zinc finger, PHD-type, conserved site
IPR019787	Zinc finger, PHD-finger
IPR020956	bZIP transcription factor, bZIP-1
IPR021755	Transcription factor Aft1, HRA domain
IPR021756	Transcription factor Aft1, HRR domain
IPR022137	Protein of unknown function DUF3669, zinc finger protein
IPR022755	Zinc finger, double-stranded RNA binding

## Sheet: Transporters
IPR	IPR_DESCR
IPR000109	Proton-dependent oligopeptide transporter family
IPR000292	Formate/nitrite transporter
IPR000620	EamA domain
IPR001204	Phosphate transporter
IPR001248	Permease, cytosine/purines, uracil, thiamine, allantoin
IPR001411	Tetracycline resistance protein TetB/drug resistance transporter
IPR001757	P-type ATPase
IPR001905	Ammonium transporter
IPR002259	Equilibrative nucleoside transporter
IPR002293	Amino acid/polyamine transporter I
IPR002523	Mg2+ transporter protein, CorA-like/Zinc transport protein ZntB
IPR002668	Concentrative nucleoside transporter N-terminal domain
IPR003020	Bicarbonate transporter, eukaryotic
IPR003370	Chromate transporter
IPR003439	ABC transporter-like
IPR003445	Cation transporter
IPR003663	Sugar/inositol transporter
IPR003689	Zinc/iron permease
IPR003855	Potassium transporter
IPR004689	UDP-galactose transporter
IPR004695	Voltage-dependent anion channel
IPR004698	Zinc/iron permease, fungal/plant
IPR004736	Citrate-proton symport
IPR004738	Phosphate permease
IPR004749	Organic cation transport protein
IPR004762	Amino acid permease, fungi
IPR004773	Potassium/sodium transporter Trk/HKT
IPR004813	Oligopeptide transporter, OPT superfamily
IPR004840	Amino acid permease, conserved site
IPR004841	Amino acid permease/ SLC12A domain
IPR004923	Iron permease FTR1/Fip1/EfeU
IPR005178	Organic solute transporter subunit alpha/Transmembrane protein 184
IPR005341	Mitochondrial import inner membrane translocase subunit Tim16
IPR005821	Ion transport domain
IPR005828	General substrate transporter
IPR005829	Sugar transporter, conserved site;
IPR006042	Xanthine/uracil permease
IPR007194	Transport protein particle (TRAPP) component
IPR007271	Nucleotide-sugar transporter
IPR007274	Ctr copper transporter
IPR007305	Vesicle transport protein, Got1/SFT2-like
IPR007379	Tim44-like domain
IPR007603	Choline transporter-like
IPR008276	Concentrative nucleoside transporter
IPR009486	Purine nucleoside permease
IPR010929	CDR ABC transporter
IPR011541	Nickel/cobalt transporter, high-affinity
IPR011701	Major facilitator superfamily
IPR012404	Nucleotide-sugar transporter-related
IPR013057	Amino acid transporter, transmembrane
IPR013248	Shr3 amino acid permease chaperone
IPR013657	UAA transporter
IPR016196	Major facilitator superfamily domain, general substrate transporter
IPR017871	ABC transporter, conserved site
IPR017940	ABC transporter, integral membrane type 1
IPR018222	Nuclear transport factor 2, eukaryote
IPR018608	Gluconate transport inducer 1/Pac2
IPR018937	Magnesium transporter
IPR019263	Inorganic phosphate transporter Pho88
IPR019564	Mitochondrial outer membrane transport complex, Sam37/metaxin
IPR020846	Major facilitator superfamily domain
IPR024371	Acetyl-coenzyme A transporter 1
IPR025723	Anion-transporting ATPase-like domain

## Sheet: Histone modification
IPR	IPR_DESCR
IPR000182	GNAT domain
IPR000286	Histone deacetylase superfamily
IPR000953	Chromo domain/shadow
IPR001214	SET domain
IPR003084	Histone deacetylase
IPR003347	JmjC domain
IPR003606	Pre-SET zinc-binding sub-group
IPR005910	Histone acetyltransferase ELP3
IPR013109	Bifunctional lysine-specific demethylase and histidyl-hydroxylase NO66	n.d.
IPR013178	Histone H3-K56 acetyltransferase, RTT109
IPR013194	Histone deacetylase interacting
IPR013257	SRI, Set2 Rpb1 interacting
IPR013523	Histone acetyltransferase HAT1, C-terminal
IPR013951	Histone deacetylation protein Rxt3
IPR015418	Histone H4 acetyltransferase, NuA4 complex, Eaf6
IPR017366	Histone lysine-specific demethylase	n.d.
IPR019340	Histone acetyltransferases subunit 3
IPR019519	Elongator complex protein 5
IPR025718	Histone deacetylase complex subunit SAP30, Sin3 binding domain
IPR029516	Histone demethylase UTY	n.d.
IPR029517	Lysine-specific demethylase 6A (UTX)	n.d.
IPR029518	Lysine-specific demethylase 6B	n.d.

## Sheet: Protein kinases, phosphatases
IPR	IPR_DESCR
IPR000242	Protein-tyrosine phosphatase, receptor/non-receptor type
IPR000719	Protein kinase domain
IPR001245	Serine-threonine/tyrosine-protein kinase catalytic domain
IPR001611	Leucine-rich repeat
IPR001932	Protein phosphatase 2C-like
IPR002290	Serine/threonine- / dual-specificity protein kinase, catalytic domain
IPR003595	Protein-tyrosine phosphatase, catalytic
IPR006186	Serine/threonine-specific protein phosphatase/bis(5-nucleosyl)-tetraphosphatase
IPR008271	Serine/threonine-protein kinase, active site
IPR011009	Protein kinase-like domain
IPR011236	Serine/threonine protein phosphatase 5
IPR015655	Protein phosphatase 2C
IPR016336	Receptor tyrosine-protein phosphatase, alpha/epsilon-type	n.d.
IPR017441	Protein kinase, ATP binding site
IPR020422	Dual specificity phosphatase, subgroup, catalytic domain
IPR020635	Tyrosine-protein kinase, catalytic domain
IPR021720	Malectin	n.d.
IPR023485	Phosphotyrosine protein phosphatase I superfamily

## Sheet: Dehydrogenases
IPR	IPR_DESCR
IPR002085	Alcohol dehydrogenase superfamily, zinc-type
IPR002198	Short-chain dehydrogenase/reductase SDR
IPR002347	Glucose/ribitol dehydrogenase
IPR015590	Aldehyde dehydrogenase domain

## Sheet: ROS
IPR	IPR_DESCR
IPR024708	Catalase active site
IPR011614	Catalase core domain
IPR002226	Catalase haem-binding site
IPR010582	Catalase immune-responsive domain
IPR018028	Catalase, mono-functional, haem-containing
IPR020835	Catalase-like domain
IPR000763	Catalase-peroxidase haem
IPR000028	Chloroperoxidase
IPR006314	Dyp-type peroxidase
IPR000889	Glutathione peroxidase
IPR010255	Haem peroxidase
IPR002007	Haem peroxidase, animal
IPR019791	Haem peroxidase, animal, subgroup
IPR002016	Haem peroxidase, plant/fungal/bacterial
IPR019794	Peroxidase, active site
IPR019793	Peroxidases heam-ligand binding site
IPR000326	Phosphatidic acid phosphatase type 2/haloperoxidase
IPR016118	Phosphatidic acid phosphatase/chloroperoxidase, N-terminal
IPR002207	Plant ascorbate peroxidase

## Sheet: CAZyme
Family	Carbohydrate-Active enZYmes family
Family description	Family description according to Carbohydrate-Active enZYmes Database
Database Used:	http://www.cazy.org/.
Functional predictions of CAZy were made by blasting each sequence against a sequence library made only with experimentally characterized enzymes. In a few instances, when the distance with the characterized enzyme was too large for a reliable precise function, the function was downgraded to "related to" or just "b-glycosidase" to indicate that the precise substrate could not be predicted [32]

## Sheet: Transmembrane Receptors
IPRO	IPR_DESCR
IPR000276	GPCR, rhodopsin-like, 7TM
IPR000342	Regulator of G protein signalling
IPR000366	Fungal pheromone mating factor STE2 GPCR
IPR000832	GPCR, family 2, secretin-like
IPR001425	Rhodopsin, bacterial
IPR001499	Fungal pheromone STE3 GPCR
IPR004043	LCCL
IPR005330	MHYT
IPR006214	Inhibitor of apoptosis-promoting Bax1-related
IPR008427	Extracellular membrane protein, CFEM domain
IPR009637	Transmembrane receptor, eukaryota
IPR010640	Low temperature requirement A
IPR010916	TonB box, conserved site
IPR014005	Extracellular membrane protein, CFEM domain, fungi
IPR016137	Regulator of G protein signalling superfamily
IPR017452	GPCR, rhodopsin-like superfamily
IPR017981	GPCR, family 2-like
IPR018229	Rhodopsin, retinal binding site
IPR022343	GCR1-cAMP receptor
IPR022596	Glucose receptor Git3, C-terminal
IPR023041	Glucose receptor Git3, N-terminal

## Sheet: Putative Effector
Unknown Effectors definition:
Predicted proteins with an unknown function or description, secreted (SP domain), without transmembrane domains and with a maximum size of 1000 aa
IPRO	IPR_DESCR
n.d.	no data
Known Effectors
IPRO	IPR_DESCR
IPR000209	Peptidase S8/S53, subtilisin/kexin/sedolisin
IPR000834	Peptidase M14, carboxypeptidase A
IPR001002	Chitin-binding, type 1
IPR001223	Glycoside hydrolase, family 18, catalytic domain
IPR001579	Glycoside hydrolase, chitinase active site
IPR002482	Peptidoglycan-binding Lysin subgroup
IPR002921	Lipase, class 3
IPR004302	Chitin-binding, domain 3
IPR008427	Extracellular membrane protein, CFEM domain
IPR008701	Necrosis inducing
IPR009009	Barwin-related endoglucanase
IPR009020	Proteinase inhibitor, propeptide
IPR010259	Proteinase inhibitor I9, subtilisin propeptide
IPR010829	Cerato-platanin
IPR011583	Chitinase II
IPR013781	Glycoside hydrolase, subgroup, catalytic domain
IPR015500	Peptidase S8, subtilisin-related
IPR017853	Glycoside hydrolase, superfamily
IPR018371	Chitin-binding, type 1, conserved site
IPR018392	LysM domain, Peptidoglycan-binding lysin domain
IPR022398	Peptidase S8, subtilisin, His-active site
IPR023828	Peptidase S8, subtilisin, Ser-active site
n.d. Alt-A	Alt-A domain from Alternaria alternata; asignated using NCBI-Blastp
