# Supplementary material for: Infection cushions of Fusarium graminearum are fungal arsenals for wheat infection
Source: Mol Plant Pathol. 2020 Jun 23;21(8):1070–87. doi: 10.1111/mpp.12960 (PMC7368127; doi:10.1111/mpp.12960)
Supplement: Supplementary file 26 [file MPP-21-1070-s026.xlsx]

## Sheet: New_CAZy-list_IC-induced
Data set S3_Redox CAZymes up-regulated in IC that may perform an oxydo-reduction activity and degrade phenolic compounds
CAZy family	FGSG ID	Infection up-regulated	Infection down-regulated	Infection regulated	IC-induced
AA3_2	FGSG_00200
AA5_2	FGSG_00251		Infection down-regulated	Infection regulated
AA11	FGSG_00642
AA2_dist	FGSG_01245	Infection up-regulated		Infection regulated
AA9	FGSG_02202	Infection up-regulated		Infection regulated
AA1	FGSG_02328	Infection up-regulated		Infection regulated
AA1	FGSG_02330
AA8	FGSG_02351		Infection down-regulated	Infection regulated
AA11	FGSG_02422
AA3_1	FGSG_02917
AA3_2	FGSG_03034
AA3_2	FGSG_03373
AA3_2	FGSG_03475
AA5_2	FGSG_03569
AA3_2	FGSG_03626
AA9	FGSG_03632	Infection up-regulated		Infection regulated	YES
AA3_3	FGSG_03638
AA9	FGSG_03695	Infection up-regulated		Infection regulated	YES
AA3_1	FGSG_03742	Infection up-regulated		Infection regulated	YES
AA12	FGSG_03865	Infection up-regulated		Infection regulated
AA9	FGSG_03968	Infection up-regulated		Infection regulated	YES
AA14	FGSG_04029
AA9	FGSG_04681
AA13	FGSG_04704		Infection down-regulated	Infection regulated
AA4	FGSG_04728		Infection down-regulated	Infection regulated
AA9	FGSG_04773
AA3_1	FGSG_04872	Infection up-regulated		Infection regulated	YES
AA1	FGSG_05159
AA3	FGSG_05374		Infection down-regulated	Infection regulated
AA3_1	FGSG_05983	Infection up-regulated		Infection regulated
AA11	FGSG_06087	Infection up-regulated		Infection regulated
AA9	FGSG_06110		Infection down-regulated	Infection regulated
AA9	FGSG_06208
AA9	FGSG_06397	Infection up-regulated		Infection regulated	YES
AA16	FGSG_06506	Infection up-regulated		Infection regulated
AA9	FGSG_08011	Infection up-regulated		Infection regulated
AA3_2	FGSG_08407	Infection up-regulated		Infection regulated
AA7_dist	FGSG_08824	Infection up-regulated		Infection regulated
AA5_2	FGSG_09093	Infection up-regulated		Infection regulated
AA12	FGSG_09272		Infection down-regulated	Infection regulated
AA1	FGSG_09646		Infection down-regulated	Infection regulated
AA1	FGSG_10395
AA1_3	FGSG_10604
AA2	FGSG_10606
AA3_2	FGSG_10986	Infection up-regulated		Infection regulated
AA7	FGSG_10998
AA3_2	FGSG_11008
AA5_2	FGSG_11032		Infection down-regulated	Infection regulated
AA5_1	FGSG_11097
AA3_2	FGSG_11228	Infection up-regulated		Infection regulated
AA9	FGSG_11488	Infection up-regulated		Infection regulated	YES
AA3_2	FGSG_12390
AA1	FGSG_13185
AA9	FGSG_13245		Infection down-regulated	Infection regulated
AA1_3	FGSG_15695	Infection up-regulated		Infection regulated
AA3_2	FGSG_15885
AA1	FGSG_16253
AA7	FGSG_16676
AA3_3	FGSG_16843	Infection up-regulated		Infection regulated
AA1_3	FGSG_17179
AA1	FGSG_17446
