# Supplementary material for: Infection cushions of Fusarium graminearum are fungal arsenals for wheat infection
Source: Mol Plant Pathol. 2020 Jun 23;21(8):1070–87. doi: 10.1111/mpp.12960 (PMC7368127; doi:10.1111/mpp.12960)
Supplement: Supplementary file 27 [file MPP-21-1070-s027.xlsx]

## Sheet: Sheet1
Data set S4_Putative Effectors
Number	ID Gene	Description	IPRO	Protein (aa)	cysteins	cysteins [%]	SP	TMHMM
1	FGSG_00001	hypothetical protein	n.d.	102	2	1.96078	NS	0
2	FGSG_00009	conserved hypothetical protein	n.d.	207	4	1.93237	CS	0
3	FGSG_00029	conserved hypothetical protein	IPR018392 Peptidoglycan-binding lysin domain	178	11	6.17978	CS	0
4	FGSG_00033	conserved hypothetical protein	IPR018392 Peptidoglycan-binding lysin domain	227	11	4.84581	CS	0
5	FGSG_00056	conserved hypothetical protein	n.d.	159	6	3.77358	CS	0
6	FGSG_00072	conserved hypothetical protein	n.d.	278	7	2.51799	NS	0
7	FGSG_00111	conserved hypothetical protein	n.d.	132	5	3.78788	CS	0
8	FGSG_00112	conserved hypothetical protein	n.d.	136	5	3.67647	CS	0
9	FGSG_00114	conserved hypothetical protein	n.d.	99	6	6.06061	CS	0
10	FGSG_00141	conserved hypothetical protein	n.d.	179	2	1.11732	CS	0
11	FGSG_00192	probable subtilisin-like serine protease	IPR000209 Peptidase S8/S53, subtilisin/kexin/sedolisin;IPR009020 Proteinase inhibitor, propeptide;IPR010259 Proteinase inhibitor I9, subtilisin propeptide;IPR015500 Peptidase S8, subtilisin-related;IPR022398 Peptidase S8, subtilisin, His-active site;IPR023828 Peptidase S8, subtilisin, Ser-active site	533	5	0.938086	CS	0
12	FGSG_00230	conserved hypothetical protein	n.d.	127	6	4.72441	CS	0
13	FGSG_00260	conserved hypothetical protein	n.d.	77	6	7.79221	CS	0
14	FGSG_00347	conserved hypothetical protein	n.d.	386	18	4.66321	CS	0
15	FGSG_00411	conserved hypothetical protein	n.d.	537	3	0.558659	CS	0
16	FGSG_00463	conserved hypothetical protein	n.d.	403	2	0.496278	CS	0
17	FGSG_00487	conserved hypothetical protein	n.d.	267	2	0.749064	CS	0
18	FGSG_00588	Conserved hypothetical protein	IPR008427 Extracellular membrane protein, CFEM domain;IPR014005 Extracellular membrane protein, CFEM domain, fungi	160	10	6.25	CS	0
19	FGSG_00602	conserved hypothetical protein	n.d.	305	18	5.90164	CS	0
20	FGSG_00624	conserved hypothetical protein	n.d.	300	14	4.66667	CS	0
21	FGSG_00806	probable endopeptidase K	IPR000209 Peptidase S8/S53, subtilisin/kexin/sedolisin;IPR009020 Proteinase inhibitor, propeptide;IPR010259 Proteinase inhibitor I9, subtilisin propeptide;IPR015500 Peptidase S8, subtilisin-related;IPR022398 Peptidase S8, subtilisin, His-active site;IPR023827 Peptidase S8, subtilisin, Asp-active site;IPR023828 Peptidase S8, subtilisin, Ser-active site	413	0	0	CS	0
22	FGSG_00847	conserved hypothetical protein	n.d.	64	4	6.25	CS	0
23	FGSG_00891	conserved hypothetical protein	n.d.	131	1	0.763359	CS	0
24	FGSG_00987	conserved hypothetical protein	n.d.	341	0	0	CS	0
25	FGSG_01179	conserved hypothetical protein	n.d.	202	10	4.9505	CS	0
26	FGSG_01218	conserved hypothetical protein	n.d.	141	1	0.70922	CS	0
27	FGSG_01239	conserved hypothetical protein	n.d.	165	6	3.63636	CS	0
28	FGSG_01240	related to triacylglycerol lipase	IPR002921 Lipase, class 3	408	10	2.45098	CS	0
29	FGSG_01368	conserved hypothetical protein	n.d.	237	15	6.32911	CS	0
30	FGSG_01437	conserved hypothetical protein	n.d.	189	1	0.529101	CS	0
31	FGSG_01500	hypothetical protein	n.d.	105	0	0	CS	0
32	FGSG_01565	conserved hypothetical protein	n.d.	148	3	2.02703	CS	0
33	FGSG_01594	conserved hypothetical protein	n.d.	163	8	4.90798	CS	0
34	FGSG_01595	conserved hypothetical protein	n.d.	273	7	2.5641	CS	0
35	FGSG_01636	conserved hypothetical protein	n.d.	541	20	3.69686	CS	0
36	FGSG_01660	conserved hypothetical protein	n.d.	259	8	3.0888	CS	0
37	FGSG_01674	conserved hypothetical protein	n.d.	159	0	0	CS	0
38	FGSG_01723	conserved hypothetical protein	n.d.	151	1	0.662252	CS	0
39	FGSG_01754	conserved hypothetical protein	n.d.	230	14	6.08696	CS	0
40	FGSG_01771	conserved hypothetical protein	n.d.	202	6	2.9703	CS	0
41	FGSG_01776	hypothetical protein	n.d.	231	14	6.06061	CS	0
42	FGSG_01778	conserved hypothetical protein	n.d.	277	6	2.16606	CS	0
43	FGSG_01815	conserved hypothetical protein	n.d.	170	4	2.35294	CS	0
44	FGSG_01901	conserved hypothetical protein	n.d.	368	5	1.3587	CS	0
45	FGSG_02021	hypothetical protein	n.d.	188	6	3.19149	CS	0
46	FGSG_02052	conserved hypothetical protein	n.d.	610	4	0.655738	CS	0
47	FGSG_02077	conserved hypothetical protein	IPR008427 Extracellular membrane protein, CFEM domain;IPR014005 Extracellular membrane protein, CFEM domain, fungi	184	8	4.34783	CS	0
48	FGSG_02109	conserved hypothetical protein	IPR008427 Extracellular membrane protein, CFEM domain	250	9	3.6	CS	0
49	FGSG_02147	related to ECM14 - involved in cell wall biogenesis and architecture	IPR000834 Peptidase M14, carboxypeptidase A;IPR003146 Proteinase inhibitor, carboxypeptidase propeptide;IPR009020 Proteinase inhibitor, propeptide	425	2	0.470588	CS	0
50	FGSG_02154	conserved hypothetical protein	n.d.	374	8	2.13904	CS	0
51	FGSG_02181	conserved hypothetical protein	IPR008427 Extracellular membrane protein, CFEM domain;IPR014005 Extracellular membrane protein, CFEM domain, fungi	161	8	4.96894	CS	0
52	FGSG_02223	conserved hypothetical protein	n.d.	213	4	1.87793	NS	0
53	FGSG_02255	conserved hypothetical protein	n.d. Lys M?	221	10	4.52489	CS	0
54	FGSG_02269	conserved hypothetical protein	n.d.	237	5	2.1097	CS	0
55	FGSG_02293	conserved hypothetical protein	n.d.	486	3	0.617284	CS	0
56	FGSG_02348	conserved hypothetical protein	n.d.	406	8	1.97044	CS	0
57	FGSG_02377	conserved hypothetical protein	n.d.	265	6	2.26415	CS	0
58	FGSG_02378	conserved hypothetical protein	n.d.	117	8	6.83761	CS	0
59	FGSG_02447	conserved hypothetical protein	n.d.	304	11	3.61842	CS	0
60	FGSG_02448	conserved hypothetical protein	n.d.	608	6	0.986842	CS	0
61	FGSG_02560	conserved hypothetical protein	n.d.	140	0	0	CS	0
62	FGSG_02674	conserved hypothetical protein	n.d.	115	6	5.21739	CS	0
63	FGSG_02685	conserved hypothetical protein	n.d.	147	8	5.44218	CS	0
64	FGSG_02759	hypothetical protein	n.d.	125	3	2.4	NS	0
65	FGSG_02810	conserved hypothetical protein	n.d.	231	4	1.7316	CS	0
66	FGSG_02840	conserved hypothetical protein	n.d.	189	10	5.29101	CS	0
67	FGSG_02841	conserved hypothetical protein	n.d.	456	10	2.19298	CS	0
68	FGSG_02899	conserved hypothetical protein	n.d.	366	10	2.73224	CS	0
69	FGSG_02903	conserved hypothetical protein	n.d.	248	18	7.25806	CS	0
70	FGSG_02914	hypothetical protein	n.d.	338	14	4.14201	CS	0
71	FGSG_02933	conserved hypothetical protein	n.d.	735	7	0.952381	CS	0
72	FGSG_02935	conserved hypothetical protein	n.d.	103	6	5.82524	CS	0
73	FGSG_02957	hypothetical protein	n.d.	129	0	0	CS	0
74	FGSG_02961	hypothetical protein	n.d.	194	6	3.09278	CS	0
75	FGSG_02962	conserved hypothetical protein	n.d.	144	3	2.08333	CS	0
76	FGSG_02973	hypothetical protein	n.d.	99	1	1.0101	CS	0
77	FGSG_02976	probable endopeptidase K	IPR000209 Peptidase S8/S53, subtilisin/kexin/sedolisin;IPR009020 Proteinase inhibitor, propeptide;IPR010259 Proteinase inhibitor I9, subtilisin propeptide;IPR015500 Peptidase S8, subtilisin-related;IPR022398 Peptidase S8, subtilisin, His-active site;IPR023827 Peptidase S8, subtilisin, Asp-active site;IPR023828 Peptidase S8, subtilisin, Ser-active site	389	4	1.02828	CS	0
78	FGSG_03046	conserved hypothetical protein	n.d.	181	0	0	CS	0
79	FGSG_03052	conserved hypothetical protein	n.d.	930	1	0.107527	CS	0
80	FGSG_03058	conserved hypothetical protein	n.d.	179	8	4.46927	CS	0
81	FGSG_03072	related to tripeptidyl-peptidase I	IPR000209 Peptidase S8/S53, subtilisin/kexin/sedolisin;IPR009020 Proteinase inhibitor, propeptide;IPR015366 Peptidase S53, propeptide;IPR023828 Peptidase S8, subtilisin, Ser-active site	600	6	1	CS	0
82	FGSG_03096	hypothetical protein	n.d.	204	1	0.490196	CS	0
83	FGSG_03130	conserved hypothetical protein	n.d.	137	6	4.37956	CS	0
84	FGSG_03156	conserved hypothetical protein	n.d.	141	4	2.83688	CS	0
85	FGSG_03166	conserved hypothetical protein	n.d.	187	3	1.60428	CS	0
86	FGSG_03178	conserved hypothetical protein	n.d.	595	1	0.168067	CS	0
87	FGSG_03211	conserved hypothetical protein	n.d.	128	2	1.5625	CS	0
88	FGSG_03270	putative protein [EST hit]	n.d.	194	8	4.12371	CS	0
89	FGSG_03274	conserved hypothetical protein	n.d.	884	17	1.92308	CS	0
90	FGSG_03275	conserved hypothetical protein	n.d.	398	5	1.25628	CS	0
91	FGSG_03295	conserved hypothetical protein	n.d.	193	7	3.62694	CS	0
92	FGSG_03315	related to endopeptidase K	IPR000209 Peptidase S8/S53, subtilisin/kexin/sedolisin;IPR009020 Proteinase inhibitor, propeptide;IPR010259 Proteinase inhibitor I9, subtilisin propeptide;IPR015500 Peptidase S8, subtilisin-related;IPR022398 Peptidase S8, subtilisin, His-active site;IPR023828 Peptidase S8, subtilisin, Ser-active site	411	1	0.243309	CS	0
93	FGSG_03326	conserved hypothetical protein	n.d.	172	7	4.06977	CS	0
94	FGSG_03334	conserved hypothetical protein	n.d.	148	10	6.75676	CS	0
95	FGSG_03359	conserved hypothetical protein	n.d.	385	23	5.97403	NS	0
96	FGSG_03371	conserved hypothetical protein	n.d.	240	8	3.33333	CS	0
97	FGSG_03394	conserved hypothetical protein	IPR008701 Necrosis inducing	257	6	2.33463	CS	0
98	FGSG_03442	conserved hypothetical protein	n.d.	266	2	0.75188	CS	0
99	FGSG_03445	conserved hypothetical protein	n.d.	147	4	2.72109	CS	0
100	FGSG_03454	conserved hypothetical protein	n.d.	163	0	0	CS	0
101	FGSG_03500	conserved hypothetical protein	n.d.	230	1	0.434783	NS	0
102	FGSG_03518	conserved hypothetical protein	n.d.	714	8	1.12045	CS	0
103	FGSG_03573	conserved hypothetical protein	IPR008427 Extracellular membrane protein, CFEM domain	210	8	3.80952	CS	0
104	FGSG_03581	conserved hypothetical protein	n.d.	198	4	2.0202	CS	0
105	FGSG_03584	conserved hypothetical protein	n.d.	176	3	1.70455	CS	0
106	FGSG_03585	conserved hypothetical protein	n.d.	250	0	0	CS	0
107	FGSG_03586	conserved hypothetical protein	n.d.	154	6	3.8961	NS	0
108	FGSG_03599	conserved hypothetical protein	IPR008427 Extracellular membrane protein, CFEM domain	95	10	10.5263	CS	0
109	FGSG_03600	conserved hypothetical protein	n.d.	182	8	4.3956	CS	0
110	FGSG_03640	conserved hypothetical protein	n.d.	175	0	0	CS	0
111	FGSG_03674	conserved hypothetical protein	n.d.	224	5	2.23214	CS	0
112	FGSG_03685	conserved hypothetical protein	n.d.	344	3	0.872093	CS	0
113	FGSG_03690	conserved hypothetical protein	n.d.	380	5	1.31579	CS	0
114	FGSG_03698	conserved hypothetical protein	n.d.	129	2	1.55039	CS	0
115	FGSG_03699	conserved hypothetical protein	n.d.	526	14	2.6616	CS	0
116	FGSG_03748	conserved hypothetical protein	n.d.	253	4	1.58103	CS	0
117	FGSG_03768	conserved hypothetical protein	n.d.	219	0	0	CS	0
118	FGSG_03784	conserved hypothetical protein	n.d.	230	4	1.73913	CS	0
119	FGSG_03792	conserved hypothetical protein	n.d.	200	4	2	NS	0
120	FGSG_03811	conserved hypothetical protein	n.d.	205	6	2.92683	CS	0
121	FGSG_03820	conserved hypothetical protein	n.d.	120	6	5	CS	0
122	FGSG_03894	conserved hypothetical protein	n.d.	154	6	3.8961	CS	0
123	FGSG_03896	conserved hypothetical protein	n.d.	308	0	0	CS	0
124	FGSG_03971	conserved hypothetical protein	IPR010829 Cerato-platanin	271	9	3.32103	CS	0
125	FGSG_04018	conserved hypothetical protein	n.d.	262	4	1.52672	NS	0
126	FGSG_04020	hypothetical protein	n.d.	216	2	0.925926	NS	0
127	FGSG_04029	conserved hypothetical protein	n.d.	289	10	3.46021	CS	0
128	FGSG_04080	conserved hypothetical protein	n.d.	131	0	0	CS	0
129	FGSG_04094	conserved hypothetical protein	n.d.	270	7	2.59259	CS	0
130	FGSG_04213	conserved hypothetical protein -EF1	n.d. AltA-1 allergen analog	166	6	3.61446	CS	0
131	FGSG_04231	conserved hypothetical protein	n.d.	282	8	2.83688	CS	0
132	FGSG_04239	conserved hypothetical protein	n.d.	206	14	6.79612	CS	0
133	FGSG_04367	conserved hypothetical protein	n.d.	350	13	3.71429	CS	0
134	FGSG_04372	conserved hypothetical protein	n.d.	188	5	2.65957	CS	0
135	FGSG_04437	conserved hypothetical protein	n.d.	558	10	1.79211	CS	0
136	FGSG_04471	conserved hypothetical protein	IPR010829 Cerato-platanin	219	9	4.10959	CS	0
137	FGSG_04490	conserved hypothetical protein	n.d.	163	0	0	CS	0
138	FGSG_04521	conserved hypothetical protein	n.d.	265	6	2.26415	NS	0
139	FGSG_04535	hypothetical protein	n.d.	134	10	7.46269	CS	0
140	FGSG_04563	conserved hypothetical protein	n.d.	315	0	0	CS	0
141	FGSG_04583	conserved hypothetical protein	n.d.	148	4	2.7027	CS	0
142	FGSG_04614	conserved hypothetical protein	n.d.	208	2	0.961538	CS	0
143	FGSG_04624	conserved hypothetical protein	n.d.	219	9	4.10959	CS	0
144	FGSG_04646	hypothetical protein	n.d.	199	5	2.51256	NS	0
145	FGSG_04661	conserved hypothetical protein	n.d.	163	5	3.06748	CS	0
146	FGSG_04735	conserved hypothetical protein	n.d.	152	6	3.94737	CS	0
147	FGSG_04741	conserved hypothetical protein	n.d. similar to CHE91	145	4	2.75862	NS	0
148	FGSG_04744	conserved hypothetical protein	n.d.	553	9	1.62749	CS	0
149	FGSG_04761	hypothetical protein	n.d.	114	6	5.26316	CS	0
150	FGSG_04763	conserved hypothetical protein	n.d.	384	11	2.86458	CS	0
151	FGSG_04766	hypothetical protein	n.d.	324	20	6.17284	CS	0
152	FGSG_04805	conserved hypothetical protein	n.d.	126	7	5.55556	CS	0
153	FGSG_04818	related to triacylglycerol lipase precursor	IPR002921 Lipase, class 3	317	2	0.630915	CS	0
154	FGSG_04824	conserved hypothetical protein	n.d.	698	9	1.2894	CS	0
155	FGSG_04841	conserved hypothetical protein	n.d.	273	6	2.1978	CS	0
156	FGSG_04891	hypothetical protein	n.d.	132	8	6.06061	CS	0
157	FGSG_04900	conserved hypothetical protein	n.d.	446	9	2.01794	CS	0
158	FGSG_04971	conserved hypothetical protein	n.d.	110	3	2.72727	CS	0
159	FGSG_05021	conserved hypothetical protein	n.d.	513	4	0.779727	CS	0
160	FGSG_05046	conserved hypothetical protein	n.d.	130	8	6.15385	CS	0
161	FGSG_05056	hypothetical protein	n.d.	166	4	2.40964	NS	0
162	FGSG_05061	conserved hypothetical protein	n.d.	421	18	4.27553	CS	0
163	FGSG_05126	conserved hypothetical protein	n.d.	237	7	2.95359	NS	0
164	FGSG_05175	conserved hypothetical protein	IPR008427 Extracellular membrane protein, CFEM domain;IPR014005 Extracellular membrane protein, CFEM domain, fungi	325	8	2.46154	CS	0
165	FGSG_05225	conserved hypothetical protein	n.d.	334	8	2.39521	CS	0
166	FGSG_05241	conserved hypothetical protein	n.d.	879	1	0.113766	CS	0
167	FGSG_05341	conserved hypothetical protein	n.d.	189	5	2.6455	CS	0
168	FGSG_05354	conserved hypothetical protein	n.d.	483	7	1.44928	CS	0
169	FGSG_05458	conserved hypothetical protein	n.d.	211	0	0	CS	0
170	FGSG_05570	hypothetical protein	n.d.	167	2	1.1976	NS	0
171	FGSG_05583	conserved hypothetical protein	n.d.	182	0	0	CS	0
172	FGSG_05594	conserved hypothetical protein	n.d.	199	2	1.00503	CS	0
173	FGSG_05609	hypothetical protein	n.d.	121	6	4.95868	CS	0
174	FGSG_05714	conserved hypothetical protein	n.d.	201	6	2.98507	CS	0
175	FGSG_05803	conserved hypothetical protein	n.d.	304	10	3.28947	CS	0
176	FGSG_05807	conserved hypothetical protein	n.d.	379	2	0.527704	CS	0
177	FGSG_05808	hypothetical protein	n.d.	188	9	4.78723	CS	0
178	FGSG_05838	conserved hypothetical protein	n.d.	253	6	2.37154	CS	0
179	FGSG_05841	conserved hypothetical protein	n.d.	105	8	7.61905	CS	0
180	FGSG_05842	conserved hypothetical protein	n.d.	445	4	0.898876	CS	0
181	FGSG_05846	conserved hypothetical protein	n.d.	203	4	1.97044	CS	0
182	FGSG_05906	probable triacylglycerol lipase precursor	IPR002921 Lipase, class 3	349	8	2.29226	CS	0
183	FGSG_05936	conserved hypothetical protein	n.d.	182	7	3.84615	CS	0
184	FGSG_05943	conserved hypothetical protein	n.d.	93	2	2.15054	CS	0
185	FGSG_05947	conserved hypothetical protein	n.d.	281	13	4.62633	NS	0
186	FGSG_05970	conserved hypothetical protein	n.d.	388	10	2.57732	CS	0
187	FGSG_06017	conserved hypothetical protein	IPR008701 Necrosis inducing	235	2	0.851064	CS	0
188	FGSG_06036	conserved hypothetical protein	n.d.	530	11	2.07547	CS	0
189	FGSG_06076	conserved hypothetical protein	n.d.	285	4	1.40351	CS	0
190	FGSG_06087	related to spore coat protein SP96 precursor	IPR004302 Chitin-binding, domain 3	408	10	2.45098	CS	0
191	FGSG_06130	conserved hypothetical protein	n.d.	237	4	1.68776	CS	0
192	FGSG_06466	conserved hypothetical protein	n.d.	239	4	1.67364	CS	0
193	FGSG_06467	conserved hypothetical protein	n.d.	373	10	2.68097	CS	0
194	FGSG_06469	conserved hypothetical protein	n.d.	486	6	1.23457	CS	0
195	FGSG_06497	conserved hypothetical protein	n.d.	372	5	1.34409	CS	0
196	FGSG_06564	conserved hypothetical protein	n.d.	228	5	2.19298	CS	0
197	FGSG_06597	conserved hypothetical protein	n.d.	212	10	4.71698	CS	0
198	FGSG_06650	hypothetical protein	n.d.	141	4	2.83688	CS	0
199	FGSG_06676	conserved hypothetical protein	n.d.	480	4	0.833333	CS	0
200	FGSG_06682	conserved hypothetical protein	n.d.	126	8	6.34921	CS	0
201	FGSG_06712	conserved hypothetical protein	n.d.	146	16	10.9589	CS	0
202	FGSG_06780	conserved hypothetical protein	n.d.	198	2	1.0101	CS	0
203	FGSG_06898	hypothetical protein	n.d.	128	3	2.34375	CS	0
204	FGSG_07005	conserved hypothetical protein	n.d.	391	5	1.27877	NS	0
205	FGSG_07026	conserved hypothetical protein	n.d.	67	0	0	CS	0
206	FGSG_07221	hypothetical protein	n.d.	126	5	3.96825	CS	0
207	FGSG_07403	hypothetical protein	n.d.	179	4	2.23464	NS	0
208	FGSG_07424	conserved hypothetical protein	n.d.	476	9	1.89076	CS	0
209	FGSG_07560	conserved hypothetical protein	n.d.	432	2	0.462963	CS	0
210	FGSG_07569	related to RF2 protein	IPR001002 Chitin-binding, type 1;IPR001223 Glycoside hydrolase, family 18, catalytic domain;IPR001579 Glycoside hydrolase, chitinase active site;IPR002482 Peptidoglycan-binding Lysin subgroup;IPR011583 Chitinase II;IPR013781 Glycoside hydrolase, subgroup, catalytic domain;IPR017853 Glycoside hydrolase, superfamily;IPR018371 Chitin-binding, type 1, conserved site;IPR018392 Peptidoglycan-binding ly…	883	32	3.62401	CS	0
211	FGSG_07670	hypothetical protein	n.d.	259	3	1.1583	CS	0
212	FGSG_07684	conserved hypothetical protein	n.d.	238	16	6.72269	CS	0
213	FGSG_07699	conserved hypothetical protein	n.d.	174	4	2.29885	CS	0
214	FGSG_07728	conserved hypothetical protein	n.d.	213	2	0.938967	CS	0
215	FGSG_07738	hypothetical protein	n.d.	402	2	0.497512	CS	0
216	FGSG_07747	conserved hypothetical protein	n.d.	283	3	1.06007	CS	0
217	FGSG_07755	conserved hypothetical protein	n.d.	103	6	5.82524	CS	0
218	FGSG_07766	conserved hypothetical protein	n.d.	454	10	2.20264	CS	0
219	FGSG_07787	conserved hypothetical protein	IPR008701 Necrosis inducing	268	6	2.23881	CS	0
220	FGSG_07807	conserved hypothetical protein	n.d. similar to CHEC91	144	4	2.77778	CS	0
221	FGSG_07899	conserved hypothetical protein	n.d.	215	10	4.65116	CS	0
222	FGSG_07972	conserved hypothetical protein	n.d.	122	4	3.27869	CS	0
223	FGSG_07981	conserved hypothetical protein	n.d.	306	17	5.55556	CS	0
224	FGSG_08006	conserved hypothetical protein	n.d.	307	8	2.60586	NS	0
225	FGSG_08012	probable endopeptidase K	IPR000209 Peptidase S8/S53, subtilisin/kexin/sedolisin;IPR009020 Proteinase inhibitor, propeptide;IPR010259 Proteinase inhibitor I9, subtilisin propeptide;IPR015500 Peptidase S8, subtilisin-related;IPR022398 Peptidase S8, subtilisin, His-active site;IPR023827 Peptidase S8, subtilisin, Asp-active site;IPR023828 Peptidase S8, subtilisin, Ser-active site	390	5	1.28205	CS	0
226	FGSG_08015	conserved hypothetical protein	n.d.	130	2	1.53846	CS	0
227	FGSG_08026	conserved hypothetical protein	n.d.	774	14	1.80879	CS	0
228	FGSG_08030	hypothetical protein	n.d.	102	2	1.96078	CS	0
229	FGSG_08048	conserved hypothetical protein	n.d.	466	6	1.28755	CS	0
230	FGSG_08085	conserved hypothetical protein	n.d.	149	4	2.68456	CS	0
231	FGSG_08087	hypothetical protein	n.d.	136	5	3.67647	CS	0
232	FGSG_08090	conserved hypothetical protein	n.d.	113	6	5.30973	CS	0
233	FGSG_08094	conserved hypothetical protein	n.d.	283	8	2.82686	NS	0
234	FGSG_08095	hypothetical protein	n.d.	288	9	3.125	CS	0
235	FGSG_08142	conserved hypothetical protein	n.d.	177	20	11.2994	CS	0
236	FGSG_08146	conserved hypothetical protein	n.d.	426	7	1.64319	CS	0
237	FGSG_08152	hypothetical protein	n.d.	137	4	2.91971	NS	0
238	FGSG_08210	conserved hypothetical protein	n.d.	155	10	6.45161	CS	0
239	FGSG_08238	conserved hypothetical protein	n.d.	146	4	2.73973	CS	0
240	FGSG_08245	hypothetical protein	n.d.	634	7	1.1041	CS	0
241	FGSG_08344	conserved hypothetical protein	n.d.	135	2	1.48148	CS	0
242	FGSG_08370	hypothetical protein	n.d.	134	2	1.49254	CS	0
243	FGSG_08387	conserved hypothetical protein	n.d.	188	2	1.06383	CS	0
244	FGSG_08464	related to alkaline protease (oryzin)	IPR000209 Peptidase S8/S53, subtilisin/kexin/sedolisin;IPR009020 Proteinase inhibitor, propeptide;IPR010259 Proteinase inhibitor I9, subtilisin propeptide;IPR015500 Peptidase S8, subtilisin-related;IPR022398 Peptidase S8, subtilisin, His-active site;IPR023827 Peptidase S8, subtilisin, Asp-active site;IPR023828 Peptidase S8, subtilisin, Ser-active site	448	2	0.446429	CS	0
245	FGSG_08472	conserved hypothetical protein	n.d.	149	6	4.02685	NS	0
246	FGSG_08512	hypothetical protein	n.d.	129	4	3.10078	CS	0
247	FGSG_08554	conserved hypothetical protein	IPR008427 Extracellular membrane protein, CFEM domain;IPR014005 Extracellular membrane protein, CFEM domain, fungi	207	8	3.86473	CS	0
248	FGSG_08666	conserved hypothetical protein	n.d.	296	6	2.02703	NS	0
249	FGSG_08844	conserved hypothetical protein	IPR008427 Extracellular membrane protein, CFEM domain	864	22	2.5463	CS	0
250	FGSG_08978	conserved hypothetical protein	n.d.	215	12	5.5814	CS	0
251	FGSG_09070	conserved hypothetical protein	n.d.	334	17	5.08982	CS	0
252	FGSG_09071	conserved hypothetical protein	n.d.	378	10	2.6455	CS	0
253	FGSG_09079	hypothetical protein	n.d.	139	4	2.8777	NS	0
254	FGSG_09090	conserved hypothetical protein	n.d.	210	9	4.28571	CS	0
255	FGSG_09094	conserved hypothetical protein	n.d.	172	0	0	CS	0
256	FGSG_09119	conserved hypothetical protein	IPR002482 Peptidoglycan-binding Lysin subgroup;IPR018392 Peptidoglycan-binding lysin domain	515	26	5.04854	NS	0
257	FGSG_09126	conserved hypothetical protein	n.d.	264	4	1.51515	CS	0
258	FGSG_09127	conserved hypothetical protein	n.d.	115	8	6.95652	CS	0
259	FGSG_09132	conserved hypothetical protein	n.d.	209	11	5.26316	CS	0
260	FGSG_09133	hypothetical protein	n.d.	143	6	4.1958	CS	0
261	FGSG_09134	hypothetical protein	n.d.	700	18	2.57143	CS	0
262	FGSG_09293	conserved hypothetical protein	n.d.	349	30	8.59599	CS	0
263	FGSG_09307	conserved hypothetical protein	n.d.	519	10	1.92678	CS	0
264	FGSG_09345	conserved hypothetical protein	n.d.	375	10	2.66667	CS	0
265	FGSG_09357	conserved hypothetical protein	n.d.	141	6	4.25532	NS	0
266	FGSG_09403	conserved hypothetical protein	n.d.	206	12	5.82524	CS	0
267	FGSG_09443	conserved hypothetical protein	n.d.	131	0	0	CS	0
268	FGSG_09570	conserved hypothetical protein	n.d.	170	8	4.70588	CS	0
269	FGSG_09698	conserved hypothetical protein	n.d.	240	5	2.08333	NS	0
270	FGSG_09826	conserved hypothetical protein	n.d.	367	7	1.90736	CS	0
271	FGSG_09886	conserved hypothetical protein	n.d.	261	2	0.766284	CS	0
272	FGSG_09955	conserved hypothetical protein	n.d.	166	8	4.81928	CS	0
273	FGSG_10058	hypothetical protein	n.d.	100	3	3	CS	0
274	FGSG_10078	conserved hypothetical protein	n.d.	240	0	0	CS	0
275	FGSG_10083	conserved hypothetical protein	n.d.	569	6	1.05448	CS	0
276	FGSG_10112	hypothetical protein	n.d.	122	2	1.63934	CS	0
277	FGSG_10135	conserved hypothetical protein	n.d.	266	3	1.12782	CS	0
278	FGSG_10206	conserved hypothetical protein	n.d.	162	9	5.55556	CS	0
279	FGSG_10212	probable SnodProt1 PRECURSOR	IPR009009 Barwin-related endoglucanase;IPR010829 Cerato-platanin	139	4	2.8777	CS	0
280	FGSG_10341	conserved hypothetical protein	n.d.	214	5	2.33645	CS	0
281	FGSG_10343	related to tripeptidyl-peptidase I	IPR000209 Peptidase S8/S53, subtilisin/kexin/sedolisin;IPR009020 Proteinase inhibitor, propeptide;IPR015366 Peptidase S53, propeptide	613	6	0.978793	CS	0
282	FGSG_10357	conserved hypothetical protein	n.d. Glycoprotein	871	13	1.49254	CS	0
283	FGSG_10442	conserved hypothetical protein	n.d.	219	1	0.456621	CS	0
284	FGSG_10495	conserved hypothetical protein	n.d.	289	9	3.11419	CS	0
285	FGSG_10504	hypothetical protein	n.d.	202	2	0.990099	CS	0
286	FGSG_10554	conserved hypothetical protein	n.d.	199	10	5.02513	CS	0
287	FGSG_10559	conserved hypothetical protein	n.d.	312	8	2.5641	CS	0
288	FGSG_10560	conserved hypothetical protein	n.d.	251	5	1.99203	CS	0
289	FGSG_10562	conserved hypothetical protein	n.d.	286	9	3.14685	CS	0
290	FGSG_10563	conserved hypothetical protein	IPR002482 Peptidoglycan-binding Lysin subgroup;IPR018392 Peptidoglycan-binding lysin domain LysM	366	16	4.37158	CS	0
291	FGSG_10585	conserved hypothetical protein	n.d.	167	18	10.7784	CS	0
292	FGSG_10592	conserved hypothetical protein	n.d.	126	6	4.7619	CS	0
293	FGSG_10594	conserved hypothetical protein	n.d.	183	4	2.18579	CS	0
294	FGSG_10595	related to alkaline protease (oryzin)	IPR000209 Peptidase S8/S53, subtilisin/kexin/sedolisin;IPR009020 Proteinase inhibitor, propeptide;IPR010259 Proteinase inhibitor I9, subtilisin propeptide;IPR015500 Peptidase S8, subtilisin-related;IPR023827 Peptidase S8, subtilisin, Asp-active site;IPR023828 Peptidase S8, subtilisin, Ser-active site	386	1	0.259067	CS	0
295	FGSG_10598	conserved hypothetical protein	n.d.	199	4	2.01005	CS	0
296	FGSG_10603	putative protein [EST hit]	n.d.	158	9	5.6962	CS	0
297	FGSG_10605	conserved hypothetical protein	n.d.	227	0	0	NS	0
298	FGSG_10625	conserved hypothetical protein	n.d.	229	5	2.18341	CS	0
299	FGSG_10710	hypothetical protein	n.d.	455	8	1.75824	NS	0
300	FGSG_10712	related to alkaline protease (oryzin)	IPR000209 Peptidase S8/S53, subtilisin/kexin/sedolisin;IPR009020 Proteinase inhibitor, propeptide;IPR010259 Proteinase inhibitor I9, subtilisin propeptide;IPR015500 Peptidase S8, subtilisin-related;IPR023827 Peptidase S8, subtilisin, Asp-active site;IPR023828 Peptidase S8, subtilisin, Ser-active site	395	1	0.253165	CS	0
301	FGSG_10735	related to serine proteinase inhibitor IA-2	IPR009020 Proteinase inhibitor, propeptide	96	1	1.04167	CS	0
302	FGSG_10751	hypothetical protein	n.d.	163	3	1.84049	CS	0
303	FGSG_10784	conserved hypothetical protein	n.d.	110	10	9.09091	CS	0
304	FGSG_10806	hypothetical protein	n.d.	121	4	3.30579	CS	0
305	FGSG_10810	conserved hypothetical protein	n.d.	147	0	0	CS	0
306	FGSG_10985	hypothetical protein	n.d.	318	8	2.51572	CS	0
307	FGSG_11000	conserved hypothetical protein	n.d.	143	3	2.0979	NS	0
308	FGSG_11009	conserved hypothetical protein	n.d.	597	1	0.167504	CS	0
309	FGSG_11033	conserved hypothetical protein	n.d.	108	2	1.85185	CS	0
310	FGSG_11046	conserved hypothetical protein	n.d.	231	4	1.7316	CS	0
311	FGSG_11047	conserved hypothetical protein	n.d.	108	8	7.40741	CS	0
312	FGSG_11052	conserved hypothetical protein	n.d.	229	2	0.873362	CS	0
313	FGSG_11085	conserved hypothetical protein	n.d.	428	4	0.934579	CS	0
314	FGSG_11086	conserved hypothetical protein	n.d.	324	5	1.54321	CS	0
315	FGSG_11101	conserved hypothetical protein	n.d.	474	15	3.16456	CS	0
316	FGSG_11131	conserved hypothetical protein	n.d.	323	12	3.71517	NS	0
317	FGSG_11135	conserved hypothetical protein	n.d.	99	6	6.06061	CS	0
318	FGSG_11136	conserved hypothetical protein	n.d.	424	6	1.41509	CS	0
319	FGSG_11156	hypothetical protein	n.d.	351	19	5.41311	CS	0
320	FGSG_11205	probable SnodProt1 precursor	IPR009009 Barwin-related endoglucanase;IPR010829 Cerato-platanin	140	5	3.57143	CS	0
321	FGSG_11225	conserved hypothetical protein	n.d.	113	8	7.07965	CS	0
322	FGSG_11238	hypothetical protein	n.d.	595	25	4.20168	CS	0
323	FGSG_11249	related to carboxypeptidase A	IPR000834 Peptidase M14, carboxypeptidase A;IPR009020 Proteinase inhibitor, propeptide	410	4	0.97561	CS	0
324	FGSG_11252	conserved hypothetical protein	n.d.	510	7	1.37255	CS	0
325	FGSG_11276	hypothetical protein	n.d.	634	9	1.41956	CS	0
326	FGSG_11360	conserved hypothetical protein	n.d.	269	2	0.743494	NS	0
327	FGSG_11373	conserved hypothetical protein	n.d.	136	8	5.88235	CS	0
328	FGSG_11379	conserved hypothetical protein	n.d.	458	9	1.96507	CS	0
329	FGSG_11406	conserved hypothetical protein	n.d.	440	5	1.13636	CS	0
330	FGSG_11418	hypothetical protein	n.d.	161	7	4.34783	CS	0
331	FGSG_11493	conserved hypothetical protein	IPR008701 Necrosis inducing	267	6	2.24719	CS	0
332	FGSG_11515	hypothetical protein	n.d.	171	1	0.584795	CS	0
333	FGSG_11540	conserved hypothetical protein	n.d.	204	5	2.45098	CS	0
334	FGSG_11546	conserved hypothetical protein	n.d.	294	8	2.72109	CS	0
335	FGSG_11630	conserved hypothetical protein	n.d.	629	11	1.74881	CS	0
336	FGSG_11647	hypothetical protein	n.d.	116	8	6.89655	CS	0
337	FGSG_11648	conserved hypothetical protein	n.d.	372	6	1.6129	CS	0
338	FGSG_11675	hypothetical protein	n.d.	279	3	1.07527	CS	0
339	FGSG_11715	conserved hypothetical protein	n.d.	328	3	0.914634	CS	0
340	FGSG_11759	hypothetical protein	n.d.	100	3	3	NS	0
341	FGSG_11763	hypothetical protein	n.d.	176	2	1.13636	NS	0
342	FGSG_11830	hypothetical protein	n.d.	189	7	3.7037	CS	0
343	FGSG_11910	hypothetical protein	n.d.	148	4	2.7027	CS	0
344	FGSG_11911	hypothetical protein	n.d.	213	5	2.34742	NS	0
345	FGSG_11972	hypothetical protein	n.d.	127	2	1.5748	CS	0
346	FGSG_12020	hypothetical protein	n.d.	233	6	2.57511	CS	0
347	FGSG_12048	conserved hypothetical protein	n.d.	541	12	2.21811	NS	0
348	FGSG_12081	hypothetical protein	n.d.	139	2	1.43885	CS	0
349	FGSG_12103	hypothetical protein	n.d.	178	7	3.93258	NS	0
350	FGSG_12104	hypothetical protein	n.d.	91	5	5.49451	CS	0
351	FGSG_12110	putative protein [EST hit]	n.d.	70	0	0	CS	0
352	FGSG_12123	conserved hypothetical protein	n.d.	236	4	1.69492	CS	0
353	FGSG_12142	related to tripeptidyl-peptidase I	IPR000209 Peptidase S8/S53, subtilisin/kexin/sedolisin;IPR009020 Proteinase inhibitor, propeptide;IPR015366 Peptidase S53, propeptide;IPR023828 Peptidase S8, subtilisin, Ser-active site	596	7	1.1745	CS	0
354	FGSG_12150	conserved hypothetical protein	n.d.	162	3	1.85185	NS	0
355	FGSG_12156	hypothetical protein	n.d.	124	2	1.6129	NS	0
356	FGSG_12207	conserved hypothetical protein	n.d.	113	1	0.884956	CS	0
357	FGSG_12214	conserved hypothetical protein	n.d.	96	10	10.4167	CS	0
358	FGSG_12247	conserved hypothetical protein	n.d.	774	18	2.32558	CS	0
359	FGSG_12249	hypothetical protein	n.d.	100	7	7	CS	0
360	FGSG_12259	hypothetical protein	n.d.	107	5	4.6729	CS	0
361	FGSG_12298	hypothetical protein	n.d.	401	13	3.2419	CS	0
362	FGSG_12300	hypothetical protein	n.d.	110	7	6.36364	CS	0
363	FGSG_12337	hypothetical protein	n.d.	144	0	0	CS	0
364	FGSG_12393	hypothetical protein	n.d.	119	4	3.36134	NS	0
365	FGSG_12405	conserved hypothetical protein	n.d.	182	5	2.74725	NS	0
366	FGSG_12435	hypothetical protein	n.d.	106	1	0.943396	NS	0
367	FGSG_12439	conserved hypothetical protein	n.d.	659	58	8.80121	CS	0
368	FGSG_12486	conserved hypothetical protein	n.d.	271	7	2.58303	NS	0
369	FGSG_12504	conserved hypothetical protein	n.d.	122	8	6.55738	CS	0
370	FGSG_12514	hypothetical protein	n.d.	118	5	4.23729	CS	0
371	FGSG_12554	conserved hypothetical protein	n.d.	128	7	5.46875	CS	0
372	FGSG_12557	conserved hypothetical protein	n.d.	270	10	3.7037	CS	0
373	FGSG_12588	conserved hypothetical protein	n.d.	545	6	1.10092	NS	0
374	FGSG_12591	conserved hypothetical protein	n.d.	291	7	2.4055	NS	0
375	FGSG_12622	conserved hypothetical protein	n.d.	296	7	2.36486	CS	0
376	FGSG_12644	conserved hypothetical protein	n.d.	159	7	4.40252	CS	0
377	FGSG_12651	conserved hypothetical protein	n.d.	129	0	0	CS	0
378	FGSG_12673	hypothetical protein	n.d.	116	4	3.44828	CS	0
379	FGSG_12682	hypothetical protein	n.d.	218	3	1.37615	CS	0
380	FGSG_12699	hypothetical protein	n.d.	135	0	0	NS	0
381	FGSG_12722	hypothetical protein	n.d.	143	8	5.59441	CS	0
382	FGSG_12792	conserved hypothetical protein	n.d.	206	10	4.85437	CS	0
383	FGSG_12805	hypothetical protein	n.d.	101	4	3.9604	CS	0
384	FGSG_12835	conserved hypothetical protein	n.d.	162	4	2.46914	CS	0
385	FGSG_12882	hypothetical protein	n.d.	126	3	2.38095	CS	0
386	FGSG_12888	hypothetical protein	n.d.	127	2	1.5748	NS	0
387	FGSG_12912	hypothetical protein	n.d.	132	10	7.57576	CS	0
388	FGSG_12918	conserved hypothetical protein	IPR002482 Peptidoglycan-binding Lysin subgroup;IPR018392 Peptidoglycan-binding lysin domain	518	24	4.6332	CS	0
389	FGSG_12949	hypothetical protein	n.d.	112	2	1.78571	NS	0
390	FGSG_12953	hypothetical protein	n.d.	154	6	3.8961	NS	0
391	FGSG_13001	hypothetical protein	n.d.	189	7	3.7037	NS	0
392	FGSG_13051	hypothetical protein	n.d.	120	4	3.33333	CS	0
393	FGSG_13097	hypothetical protein	n.d.	105	4	3.80952	NS	0
394	FGSG_13103	conserved hypothetical protein	n.d.	132	2	1.51515	NS	0
395	FGSG_13184	conserved hypothetical protein	n.d.	339	11	3.24484	CS	0
396	FGSG_13198	conserved hypothetical protein	n.d.	332	6	1.80723	CS	0
397	FGSG_13244	hypothetical protein	n.d.	121	2	1.65289	CS	0
398	FGSG_13323	hypothetical protein	n.d.	102	3	2.94118	NS	0
399	FGSG_13330	hypothetical protein	n.d.	124	6	4.83871	NS	0
400	FGSG_13346	hypothetical protein	n.d.	123	1	0.813008	NS	0
401	FGSG_13374	hypothetical protein	n.d.	46	1	2.17391	NS	0
402	FGSG_13412	hypothetical protein	n.d.	177	7	3.9548	CS	0
403	FGSG_13436	hypothetical protein	n.d.	244	3	1.22951	CS	0
404	FGSG_13438	hypothetical protein	n.d.	243	6	2.46914	CS	0
405	FGSG_13443	conserved hypothetical protein	n.d.	132	4	3.0303	CS	0
406	FGSG_13464	conserved hypothetical protein	n.d.	90	8	8.88889	CS	0
407	FGSG_13495	conserved hypothetical protein	n.d.	218	7	3.21101	CS	0
408	FGSG_13505	conserved hypothetical protein	n.d.	110	4	3.63636	CS	0
409	FGSG_13515	hypothetical protein	n.d.	122	1	0.819672	CS	0
410	FGSG_13576	hypothetical protein	n.d.	163	1	0.613497	CS	0
411	FGSG_13592	conserved hypothetical protein	n.d.	116	5	4.31034	CS	0
412	FGSG_13615	conserved hypothetical protein	n.d.	164	5	3.04878	CS	0
413	FGSG_13628	hypothetical protein	n.d.	106	6	5.66038	CS	0
414	FGSG_13635	hypothetical protein	n.d.	110	4	3.63636	CS	0
415	FGSG_13669	hypothetical protein	n.d.	131	6	4.58015	NS	0
416	FGSG_13679	hypothetical protein	n.d.	118	4	3.38983	NS	0
417	FGSG_13692	hypothetical protein	n.d.	499	8	1.60321	CS	0
418	FGSG_13720	hypothetical protein	n.d.	113	5	4.42478	CS	0
419	FGSG_13774	hypothetical protein	n.d.	111	1	0.900901	CS	0
420	FGSG_13817	hypothetical protein	n.d.	137	4	2.91971	NS	0
421	FGSG_13820	conserved hypothetical protein	n.d.	140	3	2.14286	CS	0
422	FGSG_13849	conserved hypothetical protein	n.d.	108	10	9.25926	CS	0
423	FGSG_13882	hypothetical protein	n.d.	141	4	2.83688	CS	0
424	FGSG_13899	hypothetical protein	n.d.	114	5	4.38596	NS	0
425	FGSG_13917	hypothetical protein	n.d.	100	3	3	CS	0
426	FGSG_13926	hypothetical protein	n.d.	113	3	2.65487	NS	0
427	FGSG_13948	conserved hypothetical protein	n.d.	104	1	0.961538	NS	0
428	FGSG_13952	conserved hypothetical protein	n.d.	105	10	9.52381	CS	0
429	FGSG_13958	conserved hypothetical protein	n.d.	407	8	1.9656	CS	0
430	FGSG_14010	conserved hypothetical protein	n.d.	183	8	4.37158	CS	0
431	FGSG_14017	hypothetical protein	n.d.	181	5	2.76243	NS	0
432	FGSG_14020	hypothetical protein	n.d.	187	2	1.06952	CS	0
433	FGSG_15005	putative protein [EST hit]	n.d.	71	0	0	NS	0
434	FGSG_15043	hypothetical protein	n.d.	91	3	3.2967	CS	0
435	FGSG_15048	hypothetical protein	n.d.	96	4	4.16667	CS	0
436	FGSG_15077	hypothetical protein	n.d.	91	5	5.49451	CS	0
437	FGSG_15089	hypothetical protein	n.d.	78	1	1.28205	CS	0
438	FGSG_15111	hypothetical protein	n.d.	81	2	2.46914	CS	0
439	FGSG_15116	hypothetical protein	n.d.	47	2	4.25532	CS	0
440	FGSG_15117	conserved hypothetical protein	n.d.	98	1	1.02041	CS	0
441	FGSG_15128	hypothetical protein	n.d.	92	2	2.17391	CS	0
442	FGSG_15135	hypothetical protein	n.d.	75	2	2.66667	NS	0
443	FGSG_15136	hypothetical protein	n.d.	69	2	2.89855	CS	0
444	FGSG_15142	hypothetical protein	n.d.	91	8	8.79121	CS	0
445	FGSG_15145	hypothetical protein	n.d.	59	2	3.38983	CS	0
446	FGSG_15149	hypothetical protein	n.d.	52	3	5.76923	CS	0
447	FGSG_15164	hypothetical protein	n.d.	71	3	4.22535	NS	0
448	FGSG_15165	hypothetical protein	n.d.	98	2	2.04082	NS	0
449	FGSG_15175	conserved hypothetical protein	n.d.	91	4	4.3956	CS	0
450	FGSG_15182	conserved hypothetical protein	n.d.	87	8	9.1954	CS	0
451	FGSG_15183	hypothetical protein	n.d.	80	3	3.75	CS	0
452	FGSG_15194	hypothetical protein	n.d.	93	4	4.30108	CS	0
453	FGSG_15198	conserved hypothetical protein	n.d.	64	0	0	NS	0
454	FGSG_15200	hypothetical protein	n.d.	59	2	3.38983	NS	0
455	FGSG_15231	conserved hypothetical protein	n.d.	98	8	8.16327	CS	0
456	FGSG_15250	hypothetical protein	n.d.	91	3	3.2967	CS	0
457	FGSG_15251	conserved hypothetical protein	n.d.	67	6	8.95522	CS	0
458	FGSG_15254	conserved hypothetical protein	n.d.	68	8	11.7647	CS	0
459	FGSG_15287	hypothetical protein	n.d.	50	1	2	CS	0
460	FGSG_15315	hypothetical protein	n.d.	53	0	0	NS	0
461	FGSG_15317	hypothetical protein	n.d.	93	1	1.07527	CS	0
462	FGSG_15333	hypothetical protein	n.d.	70	2	2.85714	CS	0
463	FGSG_15364	hypothetical protein	n.d.	92	3	3.26087	CS	0
464	FGSG_15368	hypothetical protein	n.d.	78	2	2.5641	CS	0
465	FGSG_15377	hypothetical protein	n.d.	66	1	1.51515	NS	0
466	FGSG_15385	hypothetical protein	n.d.	67	2	2.98507	NS	0
467	FGSG_15401	hypothetical protein	n.d.	84	2	2.38095	CS	0
468	FGSG_15415	hypothetical protein	n.d.	71	2	2.8169	CS	0
469	FGSG_15437	hypothetical protein	n.d.	70	8	11.4286	CS	0
470	FGSG_15448	conserved hypothetical protein	n.d.	90	8	8.88889	CS	0
471	FGSG_15466	hypothetical protein	n.d.	95	4	4.21053	CS	0
472	FGSG_15469	conserved hypothetical protein	n.d.	92	6	6.52174	CS	0
473	FGSG_15471	conserved hypothetical protein	n.d.	151	2	1.3245	NS	0
474	FGSG_15481	hypothetical protein	n.d.	72	1	1.38889	CS	0
475	FGSG_15488	hypothetical protein	n.d.	55	3	5.45455	CS	0
476	FGSG_15528	hypothetical protein	n.d.	54	4	7.40741	NS	0
477	FGSG_15559	hypothetical protein	n.d.	58	1	1.72414	NS	0
478	FGSG_15586	hypothetical protein	n.d.	82	2	2.43902	CS	0
479	FGSG_15611	hypothetical protein	n.d.	53	2	3.77358	NS	0
480	FGSG_15636	hypothetical protein	n.d.	119	6	5.04202	CS	0
481	FGSG_15658	conserved hypothetical protein	n.d.	94	0	0	CS	0
482	FGSG_15661	conserved hypothetical protein	n.d.	96	10	10.4167	CS	0
483	FGSG_15706	hypothetical protein	n.d.	220	10	4.54545	CS	0
484	FGSG_15797	hypothetical protein	n.d.	255	4	1.56863	CS	0
485	FGSG_15874	hypothetical protein	n.d.	200	1	0.5	CS	0
486	FGSG_15931	hypothetical protein	n.d.	146	18	12.3288	CS	0
487	FGSG_15934	hypothetical protein	n.d.	413	9	2.17918	CS	0
488	FGSG_15949	hypothetical protein	n.d.	68	1	1.47059	CS	0
489	FGSG_15974	hypothetical protein	n.d.	331	6	1.81269	CS	0
490	FGSG_15977	hypothetical protein	n.d.	295	11	3.72881	NS	0
491	FGSG_16046	hypothetical protein	n.d.	565	16	2.83186	CS	0
492	FGSG_16104	hypothetical protein	n.d.	878	45	5.12528	CS	0
493	FGSG_16196	hypothetical protein	n.d.	116	7	6.03448	CS	0
494	FGSG_16197	hypothetical protein	n.d.	344	4	1.16279	CS	0
495	FGSG_16234	hypothetical protein	n.d.	94	6	6.38298	CS	0
496	FGSG_16243	hypothetical protein	n.d.	313	9	2.8754	NS	0
497	FGSG_16333	hypothetical protein	n.d.	887	29	3.26945	CS	0
498	FGSG_16364	hypothetical protein	IPR000209 Peptidase S8/S53, subtilisin/kexin/sedolisin;IPR009020 Proteinase inhibitor, propeptide;IPR015500 Peptidase S8, subtilisin-related;IPR022398 Peptidase S8, subtilisin, His-active site	288	3	1.04167	CS	0
499	FGSG_16366	hypothetical protein	n.d.	68	8	11.7647	CS	0
500	FGSG_16394	hypothetical protein	n.d.	217	0	0	NS	0
501	FGSG_16431	hypothetical protein	n.d.	300	5	1.66667	CS	0
502	FGSG_16439	hypothetical protein	n.d.	170	13	7.64706	CS	0
503	FGSG_16542	hypothetical protein	n.d.	238	4	1.68067	CS	0
504	FGSG_16568	hypothetical protein	n.d.	112	1	0.892857	CS	0
505	FGSG_16869	hypothetical protein	n.d.	103	0	0	NS	0
506	FGSG_16880	hypothetical protein	n.d.	191	8	4.18848	CS	0
507	FGSG_16883	hypothetical protein	n.d.	81	8	9.87654	CS	0
508	FGSG_16907	hypothetical protein	n.d.	355	5	1.40845	NS	0
509	FGSG_16925	hypothetical protein	n.d.	242	0	0	CS	0
510	FGSG_17071	hypothetical protein	n.d.	883	11	1.24575	CS	0
511	FGSG_17084	hypothetical protein	n.d.	373	10	2.68097	CS	0
512	FGSG_17103	hypothetical protein	IPR010829 Cerato-platanin	64	1	1.5625	NS	0
513	FGSG_17125	hypothetical protein	n.d.	297	9	3.0303	NS	0
514	FGSG_17190	hypothetical protein	n.d.	645	22	3.41085	CS	0
515	FGSG_17250	hypothetical protein	n.d.	215	5	2.32558	CS	0
516	FGSG_17350	hypothetical protein	n.d.	539	17	3.15399	CS	0
517	FGSG_17378	hypothetical protein	n.d.	583	12	2.05832	CS	0
518	FGSG_17388	hypothetical protein	n.d.	69	6	8.69565	CS	0
519	FGSG_17419	hypothetical protein	n.d.	284	7	2.46479	CS	0
520	FGSG_17425	hypothetical protein	n.d.	293	6	2.04778	CS	0
521	FGSG_17455	hypothetical protein	n.d.	360	3	0.833333	NS	0
522	FGSG_17535	hypothetical protein	n.d.	234	3	1.28205	CS	0
523	FGSG_17592	hypothetical protein	n.d.	869	7	0.805524	CS	0
524	FGSG_17621	conserved hypothetical protein	n.d.	308	1	0.324675	CS	0
